# Supplementary material for: Bis[4-(dimethyl­amino)pyridinium] 3.75-bromido-0.25-chloridodiphenyl­plumbate(IV)
Source: Acta Crystallogr Sect E Struct Rep Online. 2008 Dec 6;65(Pt 1):m13. doi: 10.1107/S1600536808040312 (PMC2967864; doi:10.1107/S1600536808040312)
Supplement: Supplementary file 1 [file e-65-00m13-sup1.cif]

##############################################################################
###                                                                        ###
###        Electronic paper (Acta Crystallographica Section E)             ###
###                                                                        ###
##############################################################################
#                                                                            #
# This CIF contains the data in a paper accepted for publication in Acta     #
# Crystallographica Section E. It conforms to the requirements of Notes      #
# for Authors for Section E, and has been peer reviewed under the auspices   #
# of the IUCr Commission on Journals.                                        #
#                                                                            #
# Full details of the Crystallographic Information File format               #
# are given in the paper "The Crystallographic Information File (CIF):       #
# a New Standard Archive File for Crystallography" by S. R. Hall, F. H.      #
# Allen and I. D. Brown [Acta Cryst. (1991), A47, 655-685].                  #
#                                                                            #
# The current version of the core CIF dictionary is obtainable from          #
# ftp://ftp.iucr.org/pub/cif_core.dic. The current version number is 2.4.    #
#                                                                            #
# Software is freely available for graphical display of the structure(s) in  #
# this CIF.  For information consult the CIF home page http://www.iucr.org/  #
# cif/home.html                                                              #
#                                                                            #
# This file may be used for bona fide research purposes within the           #
# scientific community so long as proper attribution is given to the journal # 
# article from which it was obtained.                                        #
#                                                                            #
##############################################################################
                                             
data_global
_audit_creation_method     SHELXL-97
_journal_date_recd_electronic     2008-11-24
_journal_date_accepted     2008-12-01
_journal_name_full     'Acta Crystallographica, Section E'
_journal_year     2009
_journal_volume     65
_journal_issue      1
_journal_page_first     m13
_journal_page_last     m13
_journal_paper_category     QM
_journal_coeditor_code     HB2863
_publ_contact_author_name     'Dr Seik Weng Ng'
_publ_contact_author_address
;
Department of Chemistry
University of Malaya
50603 Kuala Lumpur
Malaysia
;
_publ_contact_author_email     seikweng@um.edu.my
_publ_contact_author_fax     '03 7967 4193'
_publ_contact_author_phone     '03 7967 6778'
_publ_section_title
;
Bis[4-(dimethylamino)pyridinium] 3.75-bromido-0.25-chloridodiphenylplumbate(IV)
;
loop_
    _publ_author_name
    _publ_author_address
    'Lo, Kong Mun'
;
Department of Chemistry
University of Malaya
50603 Kuala Lumpur
Malaysia
;
    'Ng, Seik Weng'
;
Department of Chemistry
University of Malaya
50603 Kuala Lumpur
Malaysia
;
data_I
_audit_creation_method     SHELXL97
_chemical_name_systematic
;
Bis[4-(dimethylamino)pyridinium] 3.75-bromido-0.25-chloridodiphenylplumbate(IV)
;
_chemical_name_common     ?
_chemical_formula_moiety     '2C7 H11 N2 + , C12 H10 Br3.75 Cl0.25 Pb 2-'
_chemical_formula_sum     'C26 H32 Br3.75 Cl0.25 N4 Pb'
_chemical_formula_iupac     '(C7 H11 N)2 [Pb Br3.75 (C6 H5)2 Cl0.25]'
_chemical_formula_weight     916.27
_chemical_melting_point     ?
_symmetry_cell_setting     monoclinic
_symmetry_space_group_name_H-M     'P 21/n'
_symmetry_space_group_name_Hall     '-P 2yn'
loop_
    _symmetry_equiv_pos_as_xyz
    'x, y, z'
    '-x+1/2, y+1/2, -z+1/2'
    '-x, -y, -z'
    'x-1/2, -y-1/2, z-1/2'
_cell_length_a     9.5010(2)
_cell_length_b     13.8916(3)
_cell_length_c     10.9851(2)
_cell_angle_alpha     90.00
_cell_angle_beta     92.9960(10)
_cell_angle_gamma     90.00
_cell_volume     1447.88(5)
_cell_formula_units_Z     2
_cell_measurement_reflns_used     4255
_cell_measurement_theta_min     2.4
_cell_measurement_theta_max     28.4
_cell_measurement_temperature     100(2)
_exptl_crystal_description     'faceted block'
_exptl_crystal_colour     colourless
_exptl_crystal_size_max     0.12
_exptl_crystal_size_mid     0.11
_exptl_crystal_size_min     0.10
_exptl_crystal_density_diffrn     2.102
_exptl_crystal_density_meas     ?
_exptl_crystal_density_method     'not measured'
_exptl_crystal_F_000     867
_exptl_absorpt_coefficient_mu     11.046
_exptl_absorpt_correction_type     multi-scan
_exptl_absorpt_process_details     '(SADABS; Sheldrick, 1996)'
_exptl_absorpt_correction_T_min     0.351
_exptl_absorpt_correction_T_max     0.405
_diffrn_ambient_temperature     100(2)
_diffrn_radiation_type     MoK\a
_diffrn_radiation_wavelength     0.71073
_diffrn_radiation_source     'fine-focus sealed tube'
_diffrn_radiation_monochromator     graphite
_diffrn_measurement_device_type     'Bruker SMART APEX CCD'
_diffrn_measurement_method     \w
_diffrn_detector_area_resol_mean     ?
_diffrn_reflns_number     10028
_diffrn_reflns_av_R_equivalents     0.0278
_diffrn_reflns_av_sigmaI/netI     0.0314
_diffrn_reflns_theta_min     2.37
_diffrn_reflns_theta_max     27.50
_diffrn_reflns_theta_full     27.50
_diffrn_measured_fraction_theta_max     1.000
_diffrn_measured_fraction_theta_full     1.000
_diffrn_reflns_limit_h_min     -12
_diffrn_reflns_limit_h_max     12
_diffrn_reflns_limit_k_min     -15
_diffrn_reflns_limit_k_max     18
_diffrn_reflns_limit_l_min     -14
_diffrn_reflns_limit_l_max     14
_diffrn_standards_number     0
_diffrn_standards_interval_count     0
_diffrn_standards_interval_time     0
_diffrn_standards_decay_%     0
_reflns_number_total     3327
_reflns_number_gt     2909
_reflns_threshold_expression     I>2\s(I)
_refine_ls_structure_factor_coef     Fsqd
_refine_ls_matrix_type     full
_refine_ls_R_factor_all     0.0278
_refine_ls_R_factor_gt     0.0216
_refine_ls_wR_factor_gt     0.0461
_refine_ls_wR_factor_ref     0.0477
_refine_ls_goodness_of_fit_ref     1.020
_refine_ls_restrained_S_all     1.020
_refine_ls_number_reflns     3327
_refine_ls_number_parameters     166
_refine_ls_number_restraints     1
_refine_ls_hydrogen_treatment     mixed
_refine_ls_weighting_scheme     calc
_refine_ls_weighting_details
       'calc w = 1/[\s^2^(Fo^2^)+(0.0227P)^2^+0.2619P] where P=(Fo^2^+2Fc^2^)/3'
_atom_sites_solution_hydrogens     geom
_atom_sites_solution_primary     direct
_atom_sites_solution_secondary     difmap
_refine_ls_shift/su_max     0.001
_refine_ls_shift/su_mean     0.001
_refine_diff_density_max     0.768
_refine_diff_density_min     -0.522
_refine_ls_extinction_method     none
_refine_ls_extinction_coef     ?
loop_
    _atom_type_symbol
    _atom_type_description
    _atom_type_scat_dispersion_real
    _atom_type_scat_dispersion_imag
    _atom_type_scat_source
    'C' 'C' 0.0033 0.0016
                         'International Tables Vol C Tables 4.2.6.8 and 6.1.1.4'
    'H' 'H' 0.0000 0.0000
                         'International Tables Vol C Tables 4.2.6.8 and 6.1.1.4'
    'N' 'N' 0.0061 0.0033
                         'International Tables Vol C Tables 4.2.6.8 and 6.1.1.4'
    'Cl' 'Cl' 0.1484 0.1585
                         'International Tables Vol C Tables 4.2.6.8 and 6.1.1.4'
    'Br' 'Br' -0.2901 2.4595
                         'International Tables Vol C Tables 4.2.6.8 and 6.1.1.4'
    'Pb' 'Pb' -3.3944 10.1111
                         'International Tables Vol C Tables 4.2.6.8 and 6.1.1.4'
_computing_data_collection     'APEX2 (Bruker, 2007)'
_computing_cell_refinement     'SAINT (Bruker, 2007)'
_computing_data_reduction     'SAINT (Bruker, 2007)'
_computing_structure_solution     'SHELXS97 (Sheldrick, 2008)'
_computing_structure_refinement     'SHELXL97 (Sheldrick, 2008)'
_computing_molecular_graphics     'X-SEED (Barbour, 2001)'
_computing_publication_material     'publCIF (Westrip, 2008)'
loop_
    _atom_site_type_symbol
    _atom_site_label
    _atom_site_fract_x
    _atom_site_fract_y
    _atom_site_fract_z
    _atom_site_U_iso_or_equiv
    _atom_site_adp_type
    _atom_site_calc_flag
    _atom_site_refinement_flags
    _atom_site_occupancy
    _atom_site_disorder_assembly
    _atom_site_disorder_group
    Pb Pb1 0.5000 0.5000 0.5000 0.01182(5) Uani d S 1 . .
    Br Br1 0.55819(4) 0.61268(2) 0.29147(3) 0.01476(8) Uani d P 0.875 . .
    Br Br2 0.76221(3) 0.40251(2) 0.46037(3) 0.01660(8) Uani d . 1 . .
    Cl Cl1 0.55819(4) 0.61268(2) 0.29147(3) 0.01476(8) Uani d P 0.125 . .
    N N1 0.8894(3) 0.5871(2) 0.2345(3) 0.0224(7) Uani d D 1 . .
    H H1 0.815(3) 0.582(3) 0.277(3) 0.042(13) Uiso d D 1 . .
    N N2 1.1998(3) 0.59111(19) -0.0113(2) 0.0173(6) Uani d . 1 . .
    C C1 0.6143(3) 0.6021(2) 0.6197(3) 0.0138(6) Uani d . 1 . .
    C C2 0.7445(3) 0.6367(2) 0.5890(3) 0.0152(7) Uani d . 1 . .
    H H2 0.7856 0.6156 0.5167 0.018 Uiso calc R 1 . .
    C C3 0.8144(4) 0.7030(2) 0.6660(3) 0.0198(7) Uani d . 1 . .
    H H3 0.9040 0.7271 0.6465 0.024 Uiso calc R 1 . .
    C C4 0.7533(4) 0.7336(2) 0.7709(3) 0.0191(7) Uani d . 1 . .
    H H4 0.8009 0.7790 0.8229 0.023 Uiso calc R 1 . .
    C C5 0.6228(4) 0.6982(2) 0.8003(3) 0.0204(7) Uani d . 1 . .
    H H5 0.5814 0.7194 0.8724 0.024 Uiso calc R 1 . .
    C C6 0.5527(4) 0.6321(2) 0.7248(3) 0.0163(7) Uani d . 1 . .
    H H6 0.4635 0.6076 0.7448 0.020 Uiso calc R 1 . .
    C C7 1.0060(4) 0.5338(3) 0.2555(3) 0.0208(7) Uani d . 1 . .
    H H7 1.0141 0.4941 0.3260 0.025 Uiso calc R 1 . .
    C C8 1.1124(4) 0.5356(2) 0.1781(3) 0.0189(7) Uani d . 1 . .
    H H8 1.1945 0.4980 0.1953 0.023 Uiso calc R 1 . .
    C C9 1.1019(3) 0.5933(2) 0.0715(3) 0.0146(7) Uani d . 1 . .
    C C10 0.9798(4) 0.6523(2) 0.0576(3) 0.0189(7) Uani d . 1 . .
    H H10 0.9701 0.6959 -0.0089 0.023 Uiso calc R 1 . .
    C C11 0.8778(4) 0.6469(2) 0.1382(3) 0.0220(8) Uani d . 1 . .
    H H11 0.7962 0.6860 0.1267 0.026 Uiso calc R 1 . .
    C C12 1.3282(4) 0.5343(3) 0.0091(3) 0.0225(7) Uani d . 1 . .
    H H12A 1.3034 0.4683 0.0313 0.034 Uiso calc R 1 . .
    H H12B 1.3872 0.5632 0.0752 0.034 Uiso calc R 1 . .
    H H12C 1.3803 0.5332 -0.0656 0.034 Uiso calc R 1 . .
    C C13 1.1938(4) 0.6535(3) -0.1175(3) 0.0267(8) Uani d . 1 . .
    H H13A 1.0952 0.6658 -0.1434 0.040 Uiso calc R 1 . .
    H H13B 1.2414 0.6222 -0.1840 0.040 Uiso calc R 1 . .
    H H13C 1.2409 0.7146 -0.0970 0.040 Uiso calc R 1 . .
loop_
    _atom_site_aniso_label
    _atom_site_aniso_U_11
    _atom_site_aniso_U_22
    _atom_site_aniso_U_33
    _atom_site_aniso_U_12
    _atom_site_aniso_U_13
    _atom_site_aniso_U_23
    Pb1 0.01154(9) 0.01443(9) 0.00939(8) -0.00187(6) -0.00034(6) -0.00126(6)
    Br1 0.01359(18) 0.01750(17) 0.01320(16) 0.00047(13) 0.00073(13) 0.00243(12)
    Br2 0.01506(17) 0.02009(17) 0.01462(16) 0.00203(12) 0.00038(12) -0.00043(12)
    Cl1 0.01359(18) 0.01750(17) 0.01320(16) 0.00047(13) 0.00073(13) 0.00243(12)
    N1 0.0161(17) 0.0309(17) 0.0206(16) -0.0016(13) 0.0056(12) -0.0050(13)
    N2 0.0201(16) 0.0158(14) 0.0162(14) 0.0043(11) 0.0029(11) 0.0024(11)
    C1 0.0133(17) 0.0130(16) 0.0146(16) -0.0008(12) -0.0031(12) 0.0003(12)
    C2 0.0157(17) 0.0171(16) 0.0127(16) 0.0016(13) -0.0020(12) 0.0004(12)
    C3 0.0186(19) 0.0201(18) 0.0204(18) -0.0036(14) -0.0008(14) 0.0032(13)
    C4 0.024(2) 0.0171(18) 0.0156(17) -0.0024(14) -0.0081(14) -0.0015(13)
    C5 0.029(2) 0.0191(18) 0.0133(16) -0.0003(14) -0.0015(14) -0.0027(13)
    C6 0.0147(18) 0.0197(17) 0.0143(16) 0.0007(13) -0.0017(13) 0.0031(13)
    C7 0.022(2) 0.0252(18) 0.0149(17) -0.0029(15) 0.0004(14) -0.0010(14)
    C8 0.0188(18) 0.0211(17) 0.0170(17) 0.0021(14) 0.0014(13) -0.0004(13)
    C9 0.0158(17) 0.0164(16) 0.0113(15) -0.0013(12) -0.0011(12) -0.0051(12)
    C10 0.0213(19) 0.0171(17) 0.0183(18) 0.0024(14) -0.0009(14) -0.0008(13)
    C11 0.0188(19) 0.0229(19) 0.0242(19) 0.0047(14) -0.0015(14) -0.0052(14)
    C12 0.0190(19) 0.0306(19) 0.0180(18) 0.0059(15) 0.0027(14) 0.0008(15)
    C13 0.032(2) 0.028(2) 0.0203(19) 0.0065(16) 0.0057(16) 0.0057(15)
_geom_special_details
;
All e.s.d.'s (except the e.s.d. in the dihedral angle between two l.s. planes)
are estimated using the full covariance matrix. The cell e.s.d.'s are taken
into account individually in the estimation of e.s.d.'s in distances, angles
and torsion angles; correlations between e.s.d.'s in cell parameters are only
used when they are defined by crystal symmetry. An approximate (isotropic)
treatment of cell e.s.d.'s is used for estimating e.s.d.'s involving l.s.
planes.
;
loop_
    _geom_bond_atom_site_label_1
    _geom_bond_atom_site_label_2
    _geom_bond_site_symmetry_2
    _geom_bond_distance
    _geom_bond_publ_flag
    Pb1 C1 3_666 2.184(3) ?
    Pb1 C1 . 2.184(3) yes
    Pb1 Br1 . 2.8523(3) yes
    Pb1 Cl1 3_666 2.8523(3) ?
    Pb1 Br1 3_666 2.8523(3) ?
    Pb1 Br2 . 2.8885(3) yes
    Pb1 Br2 3_666 2.8885(3) ?
    N1 C7 . 1.342(5) ?
    N1 C11 . 1.345(5) ?
    N1 H1 . 0.870(10)
                    ?
    N2 C9 . 1.335(4) ?
    N2 C13 . 1.452(4) ?
    N2 C12 . 1.461(4) ?
    C1 C6 . 1.385(4) ?
    C1 C2 . 1.385(4) ?
    C2 C3 . 1.395(4) ?
    C2 H2 . 0.9500 ?
    C3 C4 . 1.383(4) ?
    C3 H3 . 0.9500 ?
    C4 C5 . 1.388(5) ?
    C4 H4 . 0.9500 ?
    C5 C6 . 1.385(4) ?
    C5 H5 . 0.9500 ?
    C6 H6 . 0.9500 ?
    C7 C8 . 1.355(4) ?
    C7 H7 . 0.9500 ?
    C8 C9 . 1.419(4) ?
    C8 H8 . 0.9500 ?
    C9 C10 . 1.421(4) ?
    C10 C11 . 1.348(5) ?
    C10 H10 . 0.9500 ?
    C11 H11 . 0.9500 ?
    C12 H12A . 0.9800 ?
    C12 H12B . 0.9800 ?
    C12 H12C . 0.9800 ?
    C13 H13A . 0.9800 ?
    C13 H13B . 0.9800 ?
    C13 H13C . 0.9800 ?
loop_
    _geom_angle_atom_site_label_1
    _geom_angle_atom_site_label_2
    _geom_angle_atom_site_label_3
    _geom_angle_site_symmetry_1
    _geom_angle_site_symmetry_3
    _geom_angle
    _geom_angle_publ_flag
    C1 Pb1 C1 3_666 . 180.00(12) ?
    C1 Pb1 Br1 3_666 . 89.09(8) ?
    C1 Pb1 Br1 . . 90.91(8) ?
    C1 Pb1 Cl1 3_666 3_666 90.91(8) ?
    C1 Pb1 Cl1 . 3_666 89.09(8) ?
    Br1 Pb1 Cl1 . 3_666 180.0 ?
    C1 Pb1 Br1 3_666 3_666 90.91(8) ?
    C1 Pb1 Br1 . 3_666 89.09(8) ?
    Br1 Pb1 Br1 . 3_666 180.0 ?
    Cl1 Pb1 Br1 3_666 3_666 0.000(17) ?
    C1 Pb1 Br2 3_666 . 90.60(8) ?
    C1 Pb1 Br2 . . 89.40(8) ?
    Br1 Pb1 Br2 . . 86.065(9) ?
    Cl1 Pb1 Br2 3_666 . 93.935(9) ?
    Br1 Pb1 Br2 3_666 . 93.935(9) ?
    C1 Pb1 Br2 3_666 3_666 89.40(8) ?
    C1 Pb1 Br2 . 3_666 90.60(8) ?
    Br1 Pb1 Br2 . 3_666 93.935(9) ?
    Cl1 Pb1 Br2 3_666 3_666 86.065(9) ?
    Br1 Pb1 Br2 3_666 3_666 86.065(9) ?
    Br2 Pb1 Br2 . 3_666 180.0 ?
    C7 N1 C11 . . 120.6(3) ?
    C7 N1 H1 . . 124(3) ?
    C11 N1 H1 . . 116(3) ?
    C9 N2 C13 . . 122.3(3) ?
    C9 N2 C12 . . 120.9(3) ?
    C13 N2 C12 . . 116.3(3) ?
    C6 C1 C2 . . 121.3(3) ?
    C6 C1 Pb1 . . 118.6(2) ?
    C2 C1 Pb1 . . 120.1(2) ?
    C1 C2 C3 . . 119.0(3) ?
    C1 C2 H2 . . 120.5 ?
    C3 C2 H2 . . 120.5 ?
    C4 C3 C2 . . 120.1(3) ?
    C4 C3 H3 . . 120.0 ?
    C2 C3 H3 . . 120.0 ?
    C3 C4 C5 . . 120.2(3) ?
    C3 C4 H4 . . 119.9 ?
    C5 C4 H4 . . 119.9 ?
    C6 C5 C4 . . 120.2(3) ?
    C6 C5 H5 . . 119.9 ?
    C4 C5 H5 . . 119.9 ?
    C5 C6 C1 . . 119.2(3) ?
    C5 C6 H6 . . 120.4 ?
    C1 C6 H6 . . 120.4 ?
    N1 C7 C8 . . 121.2(3) ?
    N1 C7 H7 . . 119.4 ?
    C8 C7 H7 . . 119.4 ?
    C7 C8 C9 . . 120.4(3) ?
    C7 C8 H8 . . 119.8 ?
    C9 C8 H8 . . 119.8 ?
    N2 C9 C8 . . 121.9(3) ?
    N2 C9 C10 . . 122.3(3) ?
    C8 C9 C10 . . 115.9(3) ?
    C11 C10 C9 . . 120.5(3) ?
    C11 C10 H10 . . 119.7 ?
    C9 C10 H10 . . 119.7 ?
    N1 C11 C10 . . 121.2(3) ?
    N1 C11 H11 . . 119.4 ?
    C10 C11 H11 . . 119.4 ?
    N2 C12 H12A . . 109.5 ?
    N2 C12 H12B . . 109.5 ?
    H12A C12 H12B . . 109.5 ?
    N2 C12 H12C . . 109.5 ?
    H12A C12 H12C . . 109.5 ?
    H12B C12 H12C . . 109.5 ?
    N2 C13 H13A . . 109.5 ?
    N2 C13 H13B . . 109.5 ?
    H13A C13 H13B . . 109.5 ?
    N2 C13 H13C . . 109.5 ?
    H13A C13 H13C . . 109.5 ?
    H13B C13 H13C . . 109.5 ?
loop_
    _geom_torsion_atom_site_label_1
    _geom_torsion_atom_site_label_2
    _geom_torsion_atom_site_label_3
    _geom_torsion_atom_site_label_4
    _geom_torsion_site_symmetry_1
    _geom_torsion_site_symmetry_2
    _geom_torsion_site_symmetry_3
    _geom_torsion_site_symmetry_4
    _geom_torsion
    _geom_torsion_publ_flag
    Br1 Pb1 C1 C6 . . . . 133.5(2) ?
    Cl1 Pb1 C1 C6 3_666 . . . -46.5(2) ?
    Br1 Pb1 C1 C6 3_666 . . . -46.5(2) ?
    Br2 Pb1 C1 C6 . . . . -140.4(2) ?
    Br2 Pb1 C1 C6 3_666 . . . 39.6(2) ?
    Br1 Pb1 C1 C2 . . . . -45.5(2) ?
    Cl1 Pb1 C1 C2 3_666 . . . 134.5(2) ?
    Br1 Pb1 C1 C2 3_666 . . . 134.5(2) ?
    Br2 Pb1 C1 C2 . . . . 40.6(2) ?
    Br2 Pb1 C1 C2 3_666 . . . -139.4(2) ?
    C6 C1 C2 C3 . . . . 0.0(5) ?
    Pb1 C1 C2 C3 . . . . 179.0(2) ?
    C1 C2 C3 C4 . . . . -0.3(5) ?
    C2 C3 C4 C5 . . . . 0.3(5) ?
    C3 C4 C5 C6 . . . . -0.1(5) ?
    C4 C5 C6 C1 . . . . -0.2(5) ?
    C2 C1 C6 C5 . . . . 0.2(5) ?
    Pb1 C1 C6 C5 . . . . -178.8(2) ?
    C11 N1 C7 C8 . . . . -2.8(5) ?
    N1 C7 C8 C9 . . . . -0.8(5) ?
    C13 N2 C9 C8 . . . . -176.7(3) ?
    C12 N2 C9 C8 . . . . -4.9(5) ?
    C13 N2 C9 C10 . . . . 4.3(5) ?
    C12 N2 C9 C10 . . . . 176.2(3) ?
    C7 C8 C9 N2 . . . . -174.7(3) ?
    C7 C8 C9 C10 . . . . 4.3(5) ?
    N2 C9 C10 C11 . . . . 174.6(3) ?
    C8 C9 C10 C11 . . . . -4.4(5) ?
    C7 N1 C11 C10 . . . . 2.6(5) ?
    C9 C10 C11 N1 . . . . 1.1(5) ?
loop_
    _geom_hbond_atom_site_label_D
    _geom_hbond_atom_site_label_H
    _geom_hbond_atom_site_label_A
    _geom_hbond_site_symmetry_A
    _geom_hbond_distance_DH
    _geom_hbond_distance_HA
    _geom_hbond_distance_DA
    _geom_hbond_angle_DHA
    _geom_hbond_publ_flag
    N1 H1 Br1 . 0.870(10)
                        2.49(2) 3.260(3) 148(4) yes
