# Supplementary material for: Bis[4-(dimethyl­amino)pyridinium] 3.75-bromido-0.25-chloridodiphenyl­plumbate(IV)
Source: Acta Crystallogr Sect E Struct Rep Online. 2008 Dec 6;65(Pt 1):m13. doi: 10.1107/S1600536808040312 (PMC2967864; doi:10.1107/S1600536808040312)
Supplement: Supplementary file 2 [file e-65-00m13-Isup2.hkl]

# 
# h,k,l, Fc-squared, Fo-squared, sigma(Fo-squared) and status flag 
# 
data_I
_shelx_title '  P21/n' 
_shelx_refln_list_code          4 
_shelx_F_calc_maximum      304.03 
_exptl_crystal_F_000       867.00 
_reflns_d_resolution_high  0.7697 
 
loop_ 
 _symmetry_equiv_pos_as_xyz 
 'x, y, z' 
 '-x+1/2, y+1/2, -z+1/2' 
 '-x, -y, -z' 
 'x-1/2, -y-1/2, z-1/2' 
 
_cell_length_a     9.5010 
_cell_length_b    13.8916 
_cell_length_c    10.9851 
_cell_angle_alpha  90.000 
_cell_angle_beta   92.996 
_cell_angle_gamma  90.000 
 
_shelx_F_squared_multiplier     1.000 
 
loop_ 
 _refln_index_h 
 _refln_index_k 
 _refln_index_l 
 _refln_F_squared_calc 
 _refln_F_squared_meas 
 _refln_F_squared_sigma 
 _refln_observed_status 
   2   0   0     5831.33     5934.78    164.15 o 
   4   0   0    46837.45    46278.53   1040.45 o 
   6   0   0      452.75      398.10     80.56 o 
   8   0   0    10347.40    10241.57    374.80 o 
  10   0   0      127.67      272.45    120.47 o 
  12   0   0     3832.33     3722.09    295.37 o 
   1   1   0    29292.92    31394.42    385.24 o 
   2   1   0     6105.86     6749.62    102.13 o 
   3   1   0    41262.83    40827.76    642.16 o 
   4   1   0     2655.98     2920.24     93.51 o 
   5   1   0     3979.11     3993.20     88.28 o 
   6   1   0     3572.62     3480.17     88.91 o 
   7   1   0     6499.27     6453.82    133.12 o 
   8   1   0      534.89      471.40     77.56 o 
   9   1   0      391.65      388.96     83.81 o 
  10   1   0       25.18        9.68     77.73 o 
  11   1   0     3481.87     3669.17    345.84 o 
  12   1   0     1880.23     1801.59    161.65 o 
   0   2   0    52587.77    55692.01   1172.14 o 
   1   2   0     2385.44     2578.82     38.86 o 
   2   2   0    22522.25    22995.78    277.67 o 
   3   2   0    51894.41    52970.42    572.71 o 
   4   2   0    18563.58    18931.93    268.86 o 
   5   2   0      177.90      217.37     29.95 o 
   6   2   0     7180.48     7463.71    142.41 o 
   7   2   0     6005.86     5770.00    127.00 o 
   8   2   0     9284.19     9095.36    419.90 o 
   9   2   0      744.14      815.65     96.84 o 
  10   2   0     4011.28     3599.12    179.80 o 
  11   2   0       18.73        1.88    106.93 o 
  12   2   0     3796.28     3666.64    210.75 o 
   1   3   0     8459.87     8358.84    143.96 o 
   2   3   0    10192.52    11043.10    135.55 o 
   3   3   0     4131.27     4180.46     68.91 o 
   4   3   0     1467.39     1471.59     40.20 o 
   5   3   0    24232.89    24852.98    352.18 o 
   6   3   0    10428.42    10568.63    186.04 o 
   7   3   0    12203.87    12076.31    212.18 o 
   8   3   0     1368.83     1373.74    196.32 o 
   9   3   0    11275.13    10733.32    292.10 o 
  10   3   0      146.72      234.84     89.51 o 
  11   3   0     5709.05     5553.16    233.37 o 
  12   3   0     2819.99     2964.18    479.75 o 
   0   4   0    13274.76    14160.85    189.29 o 
   1   4   0    14279.23    15334.15    176.24 o 
   2   4   0    18540.26    19136.77    223.56 o 
   3   4   0     5975.23     5932.32    105.40 o 
   4   4   0     2597.55     2710.83     58.77 o 
   5   4   0      659.65      784.24     38.04 o 
   6   4   0    42758.72    42299.13    575.61 o 
   7   4   0     1774.59     1647.84     74.06 o 
   8   4   0     9085.71     9127.24    252.96 o 
   9   4   0     1065.51      879.90    102.42 o 
  10   4   0    16527.50    16431.31    404.15 o 
  11   4   0        5.66      -26.29     92.32 o 
  12   4   0     3442.64     3648.57    212.60 o 
   1   5   0     2818.48     2899.40     54.03 o 
   2   5   0      828.03      799.40     30.99 o 
   3   5   0     1131.83     1159.21     45.35 o 
   4   5   0      485.83      458.45     29.90 o 
   5   5   0    19313.80    18611.78    274.23 o 
   6   5   0     1088.07     1173.32     62.40 o 
   7   5   0    10121.34    10007.44    290.33 o 
   8   5   0       89.24      111.60     67.06 o 
   9   5   0    24696.16    23983.19    504.92 o 
  10   5   0      547.76      539.07    110.92 o 
  11   5   0     2936.20     2947.40    187.77 o 
   0   6   0      167.45      222.06     13.29 o 
   1   6   0      149.54      207.93     52.57 o 
   2   6   0    34433.93    34480.55    451.64 o 
   3   6   0    18154.14    18702.38    275.46 o 
   4   6   0     2752.11     3056.62     80.03 o 
   5   6   0     1072.73      959.61     43.76 o 
   6   6   0    33517.50    32641.76    396.53 o 
   7   6   0     2916.74     2908.50    128.74 o 
   8   6   0     3343.25     3497.44    131.69 o 
   9   6   0      146.31      135.94     83.59 o 
  10   6   0    10094.93    10006.52    496.69 o 
  11   6   0       91.41      137.33    103.02 o 
   1   7   0    18419.20    18350.96    330.13 o 
   2   7   0     6151.79     6450.24    150.31 o 
   3   7   0    10252.91     9731.32    229.89 o 
   4   7   0     1835.00     1666.48     64.57 o 
   5   7   0    11120.27    10930.94    179.94 o 
   6   7   0     7826.29     7585.81    134.02 o 
   7   7   0     1577.94     1593.29     82.50 o 
   8   7   0      161.01      177.57     71.49 o 
   9   7   0     4277.59     3788.95    186.40 o 
  10   7   0        8.07       39.10     88.09 o 
  11   7   0     1631.76     1405.09    195.18 o 
   0   8   0    40150.68    38878.50    888.94 o 
   1   8   0     2083.17     1881.41     76.46 o 
   2   8   0    18097.50    18140.00    259.75 o 
   3   8   0    14858.31    14435.18    272.06 o 
   4   8   0    18237.50    18505.41    247.69 o 
   5   8   0     1645.55     1509.60     57.80 o 
   6   8   0     1024.10     1000.78     53.39 o 
   7   8   0     3805.08     3789.13    124.33 o 
   8   8   0     2082.54     2027.61    102.63 o 
   9   8   0     1405.45     1350.80    215.61 o 
  10   8   0      236.07       44.76    174.43 o 
  11   8   0      144.22      241.34    113.06 o 
   1   9   0    32242.24    31220.46    413.14 o 
   2   9   0      144.98      184.84     41.42 o 
   3   9   0    21017.78    20990.71    476.05 o 
   4   9   0      593.64      617.30     42.93 o 
   5   9   0     2533.31     2479.62     86.18 o 
   6   9   0       65.11       55.98     31.20 o 
   7   9   0     3189.84     3157.97    100.55 o 
   8   9   0      319.84      364.99     68.60 o 
   9   9   0      101.64      149.30     91.43 o 
  10   9   0      818.39      789.50    128.91 o 
   0  10   0    45847.95    44700.27   1031.49 o 
   1  10   0     1461.73     1554.57    175.75 o 
   2  10   0     2927.90     2883.32    107.62 o 
   3  10   0      274.21      328.18     69.48 o 
   4  10   0    16106.14    15906.15    313.44 o 
   5  10   0     3688.58     3584.01    123.36 o 
   6  10   0       50.02      106.26     66.73 o 
   7  10   0       67.29       63.75     58.24 o 
   8  10   0     4405.91     4368.47    150.36 o 
   9  10   0        4.90       77.10     91.42 o 
  10  10   0      397.50      350.82    118.45 o 
   1  11   0     7150.52     6915.45    179.23 o 
   2  11   0     2949.31     2999.73    117.01 o 
   3  11   0    11237.87    10994.28    246.46 o 
   4  11   0     4499.03     4313.93    156.51 o 
   5  11   0     2712.34     2646.27    141.74 o 
   6  11   0      832.42      822.30     67.63 o 
   7  11   0     9996.17     9651.64    321.40 o 
   8  11   0       36.16       21.43     67.00 o 
   9  11   0     1581.06     1739.17    162.50 o 
   0  12   0     4742.72     5047.91    218.77 o 
   1  12   0     2132.01     2170.77    104.10 o 
   2  12   0      681.58      653.90     69.17 o 
   3  12   0     7588.08     7753.35    204.58 o 
   4  12   0     8601.56     8481.02    217.71 o 
   5  12   0      442.75      509.63     73.32 o 
   6  12   0     3382.37     3609.26    219.52 o 
   7  12   0     2555.58     2739.32    303.48 o 
   8  12   0     8786.45     9432.99    975.59 o 
   9  12   0     1466.79     1338.49    152.22 o 
   1  13   0      276.10      276.63     61.75 o 
   2  13   0      552.28      577.51     72.25 o 
   3  13   0     3732.45     3849.80    146.72 o 
   4  13   0      172.06      197.40    108.39 o 
   5  13   0     6194.23     6326.90    195.20 o 
   6  13   0      426.77      387.92    119.43 o 
   7  13   0     7715.83     7538.78    246.84 o 
   8  13   0      767.84      681.05    112.21 o 
   0  14   0       50.12       72.64     83.02 o 
   1  14   0     3093.14     3132.47    135.65 o 
   2  14   0     4151.93     4061.09    153.78 o 
   3  14   0      194.43      246.96     70.42 o 
   4  14   0     1564.39     1405.97    105.03 o 
   5  14   0     2182.48     2386.87    306.13 o 
   6  14   0     9651.34     9714.13    381.50 o 
   7  14   0        3.31       98.10     87.09 o 
   1  15   0     4081.43     3959.09    159.39 o 
   2  15   0      820.10      666.13     90.75 o 
   3  15   0     2629.95     2630.62    136.79 o 
   4  15   0     2432.21     2385.34    134.94 o 
   5  15   0     4890.27     4865.08    374.99 o 
   6  15   0      279.13      384.14    130.37 o 
   0  16   0      172.30      166.98    110.09 o 
   1  16   0       62.81       69.31     71.20 o 
   2  16   0    10073.71    10110.78    275.24 o 
   3  16   0     1501.45     1502.70    133.25 o 
   4  16   0      941.82      880.74    267.31 o 
   5  16   0      495.12      501.07     97.79 o 
   1  17   0     9480.50     9775.22    277.75 o 
   2  17   0      416.98      247.11     89.35 o 
   3  17   0     3131.69     3138.84    164.19 o 
   4  17   0       55.26      126.54     88.05 o 
   0  18   0     3767.28     3680.96    255.47 o 
 -11   0   1    14355.34    13980.36    528.01 o 
  -9   0   1     2821.31     3032.39    208.96 o 
  -7   0   1     6852.49     6654.29    270.37 o 
  -5   0   1      175.30      199.90     57.83 o 
  -3   0   1    12346.27    12428.05    385.60 o 
  -1   0   1    45129.47    46526.00    573.66 o 
   1   0   1    64132.77    61035.54   1274.64 o 
   3   0   1    50880.45    52337.30   1989.72 o 
   5   0   1    24521.50    24721.27    687.82 o 
   7   0   1    19313.69    19478.26    560.08 o 
   9   0   1     2180.81     2240.23    193.30 o 
  11   0   1     2691.97     2702.77    254.15 o 
 -12   1   1     8341.83     8487.16    451.88 o 
 -11   1   1       17.59       79.14     89.54 o 
 -10   1   1     2566.85     2699.22    154.74 o 
  -9   1   1     6095.50     6197.74    330.18 o 
  -8   1   1    10819.08    10254.57    259.63 o 
  -7   1   1      167.06      216.06    110.66 o 
  -6   1   1      367.21      493.79     57.95 o 
  -5   1   1       92.89       61.44     33.54 o 
  -4   1   1    22387.11    23021.04    273.32 o 
  -3   1   1     5302.16     5431.12     81.95 o 
  -2   1   1     3006.17     2946.13     61.62 o 
  -1   1   1        0.32       21.89      5.81 o 
   0   1   1    40712.71    40897.06    394.15 o 
   1   1   1      716.41      851.49     17.93 o 
   2   1   1     9059.81     9521.32    136.17 o 
   3   1   1     1398.20     1533.77     58.98 o 
   4   1   1    84935.63    86255.42   1067.92 o 
   5   1   1     3381.91     3795.44     81.50 o 
   6   1   1     4637.04     4769.10     99.76 o 
   7   1   1     8222.94     8178.17    221.66 o 
   8   1   1    20100.23    19147.84    407.41 o 
   9   1   1        7.43       38.02     70.92 o 
  10   1   1      103.38      228.78     92.04 o 
  11   1   1      544.51      590.95    118.37 o 
  12   1   1     3114.94     2909.57    194.60 o 
 -12   2   1     3090.65     3202.27    194.00 o 
 -11   2   1     7271.10     7083.22    259.00 o 
 -10   2   1      179.04      102.05     81.29 o 
  -9   2   1     4363.81     4297.81    356.93 o 
  -8   2   1     5286.67     5428.42    199.38 o 
  -7   2   1    10703.29    10502.70    211.06 o 
  -6   2   1      207.44      213.92     47.27 o 
  -5   2   1     4081.27     3904.71     94.42 o 
  -4   2   1      202.03      153.67     25.00 o 
  -3   2   1    22493.90    22919.44    265.02 o 
  -2   2   1    26957.00    27766.82    307.03 o 
  -1   2   1    10636.34    10912.82    129.58 o 
   0   2   1     4041.14     4201.36     42.23 o 
   1   2   1    37147.64    38772.61    482.45 o 
   2   2   1    11279.24    11864.90    141.79 o 
   3   2   1    15930.21    16316.12    270.68 o 
   4   2   1     2845.23     3435.75     75.83 o 
   5   2   1    12105.93    12732.16    200.05 o 
   6   2   1     3191.95     3144.31     82.26 o 
   7   2   1     9344.68     8736.36    392.21 o 
   8   2   1     1241.63     1315.73    156.60 o 
   9   2   1     5402.23     5478.33    206.38 o 
  10   2   1     2787.63     2546.63    322.73 o 
  11   2   1     3483.70     3356.11    204.10 o 
  12   2   1      567.20      609.92    128.33 o 
 -12   3   1      726.39      733.54    130.96 o 
 -11   3   1       70.70      117.06     96.62 o 
 -10   3   1     4027.81     4044.22    185.13 o 
  -9   3   1     9088.11     9012.63    261.17 o 
  -8   3   1     8473.06     8023.98    171.40 o 
  -7   3   1        1.46      -11.15     35.01 o 
  -6   3   1    27502.21    27186.58    390.61 o 
  -5   3   1     3317.29     3014.40     71.13 o 
  -4   3   1    17912.03    17888.92    224.37 o 
  -3   3   1    25742.89    25920.06    266.59 o 
  -2   3   1    27594.55    28262.71    259.80 o 
  -1   3   1      308.82      360.56     14.91 o 
   0   3   1    10959.19    11062.38     97.13 o 
   1   3   1     4387.29     4609.45     90.39 o 
   2   3   1    40412.84    42207.16    537.38 o 
   3   3   1     5958.64     6137.11     96.95 o 
   4   3   1     4593.78     4915.16     87.53 o 
   5   3   1     4170.68     4358.46     97.52 o 
   6   3   1     9270.91     9547.97    171.07 o 
   7   3   1    12055.59    12345.03    213.56 o 
   8   3   1     5162.07     5315.61    196.84 o 
   9   3   1        2.41       21.00     70.70 o 
  10   3   1    13342.43    12846.58    346.55 o 
  11   3   1     2898.19     2558.30    275.75 o 
  12   3   1     3738.93     4129.25    225.11 o 
 -12   4   1      876.01     1115.26    145.39 o 
 -11   4   1      233.29      319.46    107.03 o 
 -10   4   1      144.27       42.83     81.43 o 
  -9   4   1    11618.15    11957.16    644.09 o 
  -8   4   1     1224.62     1161.95     70.95 o 
  -7   4   1     9228.03     8723.06    175.74 o 
  -6   4   1      252.53      349.84     43.57 o 
  -5   4   1    41610.86    41020.11    474.28 o 
  -4   4   1     2091.14     2171.14     54.16 o 
  -3   4   1    31624.94    32060.87    329.84 o 
  -2   4   1     2889.19     2913.38     49.46 o 
  -1   4   1    26258.21    26539.20    282.66 o 
   0   4   1     8631.97     9044.51    131.00 o 
   1   4   1     1107.18     1259.28     39.50 o 
   2   4   1      248.69      300.91     45.44 o 
   3   4   1     4710.04     4970.53     98.14 o 
   4   4   1        0.17      -22.60     15.07 o 
   5   4   1     2868.41     2855.32     61.13 o 
   6   4   1      594.22      622.01     56.07 o 
   7   4   1     4057.32     4171.73    137.72 o 
   8   4   1        0.72       43.90     60.84 o 
   9   4   1    10413.00    10258.66    336.74 o 
  10   4   1       88.00      247.10     95.06 o 
  11   4   1     4381.67     4568.21    269.43 o 
 -11   5   1       76.82       68.35     96.05 o 
 -10   5   1     7364.14     7275.40    254.98 o 
  -9   5   1       87.78      158.55     79.69 o 
  -8   5   1     3428.84     3443.28    114.64 o 
  -7   5   1      323.38      291.54     52.04 o 
  -6   5   1    44906.05    42480.70    584.12 o 
  -5   5   1      442.92      507.68     35.71 o 
  -4   5   1    12140.41    12338.15    146.53 o 
  -3   5   1      168.02      224.71     24.98 o 
  -2   5   1    52163.49    52432.44    574.18 o 
  -1   5   1     2022.38     2084.72     43.03 o 
   0   5   1       73.33      108.87     17.50 o 
   1   5   1      970.55     1028.69     45.11 o 
   2   5   1    29684.65    30001.08    400.52 o 
   3   5   1     1161.90     1305.17     47.02 o 
   4   5   1     2515.73     2349.44     56.85 o 
   5   5   1     1220.73     1135.76     42.36 o 
   6   5   1    17244.50    16650.59    270.52 o 
   7   5   1       93.99      156.26     42.43 o 
   8   5   1      292.88      395.45     81.41 o 
   9   5   1      163.01      344.93     90.13 o 
  10   5   1    20276.61    19829.88    467.43 o 
  11   5   1      133.89      198.45    239.33 o 
 -11   6   1      218.91      285.44     88.99 o 
 -10   6   1       46.33       -3.93     82.28 o 
  -9   6   1    10823.06    10806.24    302.08 o 
  -8   6   1     4056.36     3756.92    123.91 o 
  -7   6   1     5530.21     5664.69    213.28 o 
  -6   6   1       12.57       -7.83     27.95 o 
  -5   6   1    30226.14    29328.76    383.26 o 
  -4   6   1       12.82       45.31     19.60 o 
  -3   6   1    17652.98    18118.05    204.31 o 
  -2   6   1     5843.43     5951.35     90.09 o 
  -1   6   1    21093.95    20975.98    245.94 o 
   0   6   1     3235.32     3256.89    125.37 o 
   1   6   1     8060.99     8226.64    163.77 o 
   2   6   1      408.94      407.30     41.84 o 
   3   6   1     7537.73     7681.25    137.27 o 
   4   6   1     1307.16     1239.83     57.16 o 
   5   6   1     8079.36     7766.95    154.55 o 
   6   6   1     2060.33     1885.57     68.00 o 
   7   6   1     3864.64     3812.78    118.41 o 
   8   6   1     1524.04     1557.22    120.08 o 
   9   6   1     9199.94     8898.86    365.56 o 
  10   6   1     2336.68     2235.65    164.11 o 
  11   6   1     2400.29     2313.99    292.87 o 
 -11   7   1        2.91      -89.13     75.40 o 
 -10   7   1     4250.81     4355.28    604.70 o 
  -9   7   1     3831.10     3751.01    194.70 o 
  -8   7   1     3842.18     3900.73    111.40 o 
  -7   7   1       20.97       47.62     36.80 o 
  -6   7   1     9027.24     9017.77    136.95 o 
  -5   7   1     1421.78     1493.91     73.51 o 
  -4   7   1     3591.88     3756.01     71.25 o 
  -3   7   1    18078.28    18802.92    232.23 o 
  -2   7   1    16612.51    17089.29    210.03 o 
  -1   7   1      193.70      226.32     18.92 o 
   0   7   1     7690.34     7526.69    123.67 o 
   1   7   1    19179.01    18682.70    325.63 o 
   2   7   1    22008.57    21401.51    294.62 o 
   3   7   1     3130.88     3271.68    103.89 o 
   4   7   1     8786.57     8666.24    157.77 o 
   5   7   1      825.37      858.80     44.70 o 
   6   7   1     8940.92     8796.46    148.27 o 
   7   7   1     7793.70     7764.47    174.67 o 
   8   7   1     2740.19     3132.16    162.61 o 
   9   7   1        2.48       19.56     89.15 o 
  10   7   1     4542.41     4713.03    222.38 o 
  11   7   1     2788.53     2988.18    197.27 o 
 -11   8   1     4555.22     4764.96    187.58 o 
 -10   8   1      131.40       68.60     73.17 o 
  -9   8   1     3594.61     3591.37    160.78 o 
  -8   8   1     5827.70     5941.37    140.06 o 
  -7   8   1     2458.16     2369.80     85.63 o 
  -6   8   1      235.74      341.94     54.88 o 
  -5   8   1     2362.42     2478.17     73.60 o 
  -4   8   1      291.48      385.92     55.59 o 
  -3   8   1     2730.86     2794.31     85.40 o 
  -2   8   1     2252.27     2111.92     49.80 o 
  -1   8   1    11854.78    11781.26    151.57 o 
   0   8   1        4.92       15.96     19.99 o 
   1   8   1    23123.84    22302.80    305.39 o 
   2   8   1     1876.09     2069.43    120.00 o 
   3   8   1    24370.73    24459.27    358.19 o 
   4   8   1      167.72      164.79     34.55 o 
   5   8   1    13277.05    13154.87    195.93 o 
   6   8   1     1490.37     1344.49     59.00 o 
   7   8   1     9450.10     9108.30    225.74 o 
   8   8   1      588.53      650.88    101.31 o 
   9   8   1     2139.93     1810.09    146.60 o 
  10   8   1     1830.44     2228.25    257.54 o 
 -10   9   1     2922.48     3313.85    197.24 o 
  -9   9   1      360.54      331.95    100.84 o 
  -8   9   1     5253.12     5255.35    133.39 o 
  -7   9   1     1033.57     1104.23     67.77 o 
  -6   9   1       95.03      156.17     34.75 o 
  -5   9   1      423.32      497.26     53.04 o 
  -4   9   1     6034.69     6002.16    126.99 o 
  -3   9   1     3782.36     4014.56     87.83 o 
  -2   9   1      529.19      575.70     28.36 o 
  -1   9   1     2233.07     2132.87     88.65 o 
   0   9   1    35988.89    36114.71    473.51 o 
   1   9   1     2900.84     2984.74     73.72 o 
   2   9   1    11010.21    10337.91    216.56 o 
   3   9   1     2149.10     2131.20     88.76 o 
   4   9   1    36583.85    36816.27    444.29 o 
   5   9   1     3536.70     3641.17    105.35 o 
   6   9   1     7469.69     7498.53    178.28 o 
   7   9   1     1137.38     1250.08     86.05 o 
   8   9   1    10236.53    10460.57    309.53 o 
   9   9   1      638.96      670.21    211.32 o 
  10   9   1       55.84      164.63    104.73 o 
 -10  10   1      748.94      982.94    140.05 o 
  -9  10   1      486.01      420.74    118.44 o 
  -8  10   1      497.94      503.82     79.11 o 
  -7  10   1     6053.99     5792.18    166.70 o 
  -6  10   1       41.00       42.14     46.44 o 
  -5  10   1      256.27      320.15     54.69 o 
  -4  10   1       89.31       77.47     47.45 o 
  -3  10   1     7358.86     7534.04    188.18 o 
  -2  10   1     2641.86     2508.86    101.31 o 
  -1  10   1     5401.41     4884.27    140.72 o 
   0  10   1     1311.86     1380.61     75.00 o 
   1  10   1    14975.98    13580.47    273.16 o 
   2  10   1      681.46      585.28     57.61 o 
   3  10   1    13149.67    13098.52    501.50 o 
   4  10   1       13.96       32.85     40.58 o 
   5  10   1    12908.10    12801.28    233.57 o 
   6  10   1      172.13      213.86     72.98 o 
   7  10   1     7413.01     7551.90    191.11 o 
   8  10   1      902.71      885.00     86.70 o 
   9  10   1     1444.27     1373.50    147.93 o 
  10  10   1        1.29     -139.15     92.77 o 
  -9  11   1     2879.05     2720.02    268.72 o 
  -8  11   1     6240.99     6039.09    267.15 o 
  -7  11   1      354.83      198.56     74.91 o 
  -6  11   1      998.59     1112.12     84.89 o 
  -5  11   1      332.06      382.63     63.99 o 
  -4  11   1    12168.69    12024.77    267.62 o 
  -3  11   1     4456.77     4343.08    142.22 o 
  -2  11   1     1992.51     1700.28     92.58 o 
  -1  11   1     1064.59     1145.93    122.21 o 
   0  11   1    19761.93    19364.18    369.04 o 
   1  11   1     3711.72     3539.23    123.84 o 
   2  11   1     1301.97     1201.88     86.22 o 
   3  11   1      392.26      430.12     58.01 o 
   4  11   1    16234.66    16058.03    322.97 o 
   5  11   1       50.73       66.35    112.78 o 
   6  11   1     2482.59     2613.84    151.75 o 
   7  11   1     3684.64     4073.06    159.89 o 
   8  11   1    10675.87    10507.52    289.04 o 
   9  11   1      483.52      423.64    119.97 o 
  -9  12   1     1756.15     1832.41    223.30 o 
  -8  12   1     2888.01     2374.49    149.57 o 
  -7  12   1     8778.59     8699.80    615.18 o 
  -6  12   1        7.02       68.84     59.95 o 
  -5  12   1     8475.83     8635.38    250.42 o 
  -4  12   1        2.63       57.66    105.42 o 
  -3  12   1     8407.33     8511.32    219.62 o 
  -2  12   1     2334.02     2264.45    109.92 o 
  -1  12   1     4919.83     4891.12    271.98 o 
   0  12   1     1364.72     1220.89    100.94 o 
   1  12   1     8257.05     7397.42    192.96 o 
   2  12   1      939.08      950.63     76.18 o 
   3  12   1     2031.35     2039.11    105.15 o 
   4  12   1      259.72      280.68     61.59 o 
   5  12   1     2221.34     2352.67    114.97 o 
   6  12   1     1341.64     1442.00    163.72 o 
   7  12   1     3731.22     3832.31    148.31 o 
   8  12   1      323.83      424.70     82.11 o 
   9  12   1     2825.10     3434.63    241.03 o 
  -8  13   1     4113.48     4147.73    194.90 o 
  -7  13   1      210.79      156.82    103.58 o 
  -6  13   1    10524.57    10848.36    269.75 o 
  -5  13   1     1810.84     1893.27    114.33 o 
  -4  13   1     9949.37     9559.64    246.24 o 
  -3  13   1     4268.76     4140.74    238.91 o 
  -2  13   1    11374.69    11220.96    267.17 o 
  -1  13   1     1235.82     1195.49     89.56 o 
   0  13   1     2173.12     2004.39    106.76 o 
   1  13   1     2752.60     2601.87    211.32 o 
   2  13   1      863.68      854.16    122.17 o 
   3  13   1     2398.67     2396.37    120.10 o 
   4  13   1      324.46      470.68     70.79 o 
   5  13   1     2577.59     2786.42    132.22 o 
   6  13   1     1520.21     1457.52    157.64 o 
   7  13   1     1659.91     1926.12    239.24 o 
   8  13   1     2628.04     2832.66    369.61 o 
  -7  14   1     5023.34     5123.34    308.96 o 
  -6  14   1      386.11      183.96    117.64 o 
  -5  14   1    15731.03    15781.71    356.31 o 
  -4  14   1     1031.71     1145.22    102.54 o 
  -3  14   1     5494.19     5552.33    188.58 o 
  -2  14   1        0.58      -26.29     55.48 o 
  -1  14   1     6495.70     6306.83    194.77 o 
   0  14   1      300.43      282.66     99.38 o 
   1  14   1     2006.80     1776.26    107.96 o 
   2  14   1       18.27      -17.02     57.03 o 
   3  14   1     1480.12     1568.47    137.07 o 
   4  14   1       22.81       -7.85     62.09 o 
   5  14   1     1165.30     1103.62     97.47 o 
   6  14   1      225.28      166.32    106.32 o 
   7  14   1     1207.62     1252.84    129.43 o 
  -6  15   1     7833.09     7764.55    357.26 o 
  -5  15   1        4.59       13.67     72.52 o 
  -4  15   1     2809.37     2961.27    153.45 o 
  -3  15   1      682.60      732.99    113.68 o 
  -2  15   1    10802.97    10807.39    279.08 o 
  -1  15   1     2181.86     2230.06    125.45 o 
   0  15   1     1141.38     1095.95     97.52 o 
   1  15   1      886.89      833.82    132.07 o 
   2  15   1     5987.39     5964.00    194.74 o 
   3  15   1      104.86       85.33     71.30 o 
   4  15   1       49.22      106.00     72.07 o 
   5  15   1     1179.07     1093.17    105.89 o 
   6  15   1     6177.98     6535.80    313.39 o 
  -5  16   1     4020.92     3926.37    181.40 o 
  -4  16   1       18.98      -85.60    125.70 o 
  -3  16   1     1234.01     1170.06    110.30 o 
  -2  16   1     1684.27     1772.23    169.52 o 
  -1  16   1     3738.18     3687.98    163.50 o 
   0  16   1     1136.98     1056.86    104.16 o 
   1  16   1     2209.57     2144.34    235.42 o 
   2  16   1      311.02      243.50     83.72 o 
   3  16   1     5226.84     5511.21    200.23 o 
   4  16   1        7.99      -21.32     81.70 o 
   5  16   1     4250.48     4465.66    277.64 o 
  -4  17   1       64.68       25.08     84.30 o 
  -3  17   1     1757.23     1914.90    136.05 o 
  -2  17   1     2976.77     3291.83    171.57 o 
  -1  17   1       44.25      121.76     81.88 o 
   0  17   1     3254.52     3256.33    164.39 o 
   1  17   1     1341.80     1432.87    120.22 o 
   2  17   1     9976.39    10419.03    290.34 o 
   3  17   1      909.69     1073.75    259.19 o 
   4  17   1     3072.77     3195.56    198.86 o 
   0  18   1       35.71      -54.32     79.11 o 
 -12   0   2     7950.25     8117.94    411.88 o 
 -10   0   2    11574.87    11769.65    448.39 o 
  -8   0   2    17504.01    17231.42    516.40 o 
  -6   0   2     4260.38     4296.89    189.01 o 
  -4   0   2    31374.61    33283.90    538.09 o 
  -2   0   2    13979.05    14414.68    203.14 o 
   0   0   2    13312.95    13964.04    362.68 o 
   2   0   2      484.08      522.16     49.53 o 
   4   0   2    57383.48    57773.38   1294.12 o 
   6   0   2    14551.28    15394.67    457.44 o 
   8   0   2    38799.50    38467.19    996.58 o 
  10   0   2     2119.04     1982.22    208.11 o 
  12   0   2     7928.43     7412.77    408.20 o 
 -12   1   2        2.50      -46.56    105.42 o 
 -11   1   2    18132.61    17742.68    430.16 o 
 -10   1   2      493.69      620.41    101.36 o 
  -9   1   2     6984.00     6687.42    216.11 o 
  -8   1   2     6714.36     6579.65    202.55 o 
  -7   1   2    35218.52    35329.42    618.06 o 
  -6   1   2       58.95       56.75     37.30 o 
  -5   1   2     1684.67     1672.31     53.96 o 
  -4   1   2    10338.14    10773.54    147.57 o 
  -3   1   2    10123.98    10098.98    120.84 o 
  -2   1   2      338.51      374.69     18.19 o 
  -1   1   2     3087.95     3053.07     69.62 o 
   0   1   2     1889.58     2049.88     34.23 o 
   1   1   2    14859.93    15355.74    203.38 o 
   2   1   2     5245.91     5565.69     90.96 o 
   3   1   2    11726.88    12326.50    178.55 o 
   4   1   2     5721.52     5920.89    196.50 o 
   5   1   2    23326.16    23756.41    330.40 o 
   6   1   2      691.07      704.99     46.65 o 
   7   1   2    25320.11    25632.63    495.99 o 
   8   1   2       12.95      -44.82     81.18 o 
   9   1   2    10166.78     9804.31    282.19 o 
  10   1   2     1075.12     1057.63    125.36 o 
  11   1   2     7021.47     6859.86    264.87 o 
  12   1   2      278.26      306.41    122.70 o 
 -12   2   2     4845.89     5277.29    269.81 o 
 -11   2   2      436.33      120.89    199.85 o 
 -10   2   2     4687.39     4684.56    195.77 o 
  -9   2   2      520.84      469.12     82.09 o 
  -8   2   2     7169.58     6998.17    206.89 o 
  -7   2   2      177.12      146.58     56.12 o 
  -6   2   2     6103.07     5807.34    129.94 o 
  -5   2   2    17798.25    17734.47    229.80 o 
  -4   2   2    16015.80    16129.35    185.45 o 
  -3   2   2        9.23       39.44     20.85 o 
  -2   2   2     6874.06     6747.86     79.19 o 
  -1   2   2    11467.20    11889.22    169.89 o 
   0   2   2    37273.74    35955.23    852.68 o 
   1   2   2    69583.20    69867.46   1048.82 o 
   2   2   2      323.04      504.16     52.04 o 
   3   2   2      675.02      738.71     46.32 o 
   4   2   2    23310.09    24115.06    332.47 o 
   5   2   2    13042.11    13034.29    203.79 o 
   6   2   2     8092.54     8264.91    147.95 o 
   7   2   2     2729.49     2620.52    129.04 o 
   8   2   2    12014.93    11674.92    412.40 o 
   9   2   2      210.99      266.96     83.13 o 
  10   2   2     2150.91     2514.14    275.47 o 
  11   2   2     4754.92     4524.87    219.89 o 
  12   2   2     3533.48     2976.88    320.89 o 
 -12   3   2       46.65       16.02    112.69 o 
 -11   3   2      676.70      799.67    101.50 o 
 -10   3   2     2228.19     2181.42    145.14 o 
  -9   3   2     4085.07     3954.39    282.26 o 
  -8   3   2    15312.74    14459.42    259.15 o 
  -7   3   2     4580.41     4496.24    121.34 o 
  -6   3   2       59.96       57.44     34.37 o 
  -5   3   2    21499.84    21009.30    239.74 o 
  -4   3   2    11535.69    11217.99    151.64 o 
  -3   3   2    26512.41    26574.60    273.63 o 
  -2   3   2     3339.28     3386.27     54.10 o 
  -1   3   2    43782.37    43475.20    429.95 o 
   0   3   2     4373.89     4609.03     61.22 o 
   1   3   2    82217.27    82355.34   1036.57 o 
   2   3   2     7393.25     7734.94    119.26 o 
   3   3   2    18295.67    18833.81    223.80 o 
   4   3   2     5811.43     6143.93     90.30 o 
   5   3   2     7698.51     7975.82    145.52 o 
   6   3   2     3525.84     3604.05     91.49 o 
   7   3   2     4211.12     4069.72    158.93 o 
   8   3   2      161.86      233.13     90.09 o 
   9   3   2     3454.13     3681.77    175.31 o 
  10   3   2     2669.37     2571.66    234.57 o 
  11   3   2     3891.95     3793.17    225.80 o 
 -11   4   2       31.46      134.27     78.31 o 
 -10   4   2      914.95     1075.14     96.55 o 
  -9   4   2      141.23      186.54     74.37 o 
  -8   4   2      152.80      137.45     49.73 o 
  -7   4   2       74.53      153.30     43.13 o 
  -6   4   2    16405.70    16246.51    205.34 o 
  -5   4   2     3530.04     3559.33     73.16 o 
  -4   4   2     6324.14     6049.73     82.07 o 
  -3   4   2     1153.28     1258.62     35.66 o 
  -2   4   2    92432.59    91880.04    810.21 o 
  -1   4   2     6381.90     6639.16     83.26 o 
   0   4   2    12413.41    12461.67    135.89 o 
   1   4   2     7739.29     7877.21    109.07 o 
   2   4   2    61947.66    63534.68    792.30 o 
   3   4   2      461.24      452.07     25.10 o 
   4   4   2       87.22      128.42     20.21 o 
   5   4   2     3746.49     3431.07     64.59 o 
   6   4   2     8794.32     8937.86    167.80 o 
   7   4   2     1663.87     1443.26    146.03 o 
   8   4   2     1228.80     1273.10    109.47 o 
   9   4   2      399.42      528.46     95.87 o 
  10   4   2     4818.10     4458.22    206.59 o 
  11   4   2      948.87      968.33    135.95 o 
 -11   5   2      121.60      138.03     77.50 o 
 -10   5   2       13.99      -37.44     65.21 o 
  -9   5   2     3858.36     3891.57    142.53 o 
  -8   5   2      349.27      267.88     46.27 o 
  -7   5   2      104.06      105.08     40.67 o 
  -6   5   2     1334.42     1252.10     56.43 o 
  -5   5   2    43170.36    42979.88    409.06 o 
  -4   5   2     2095.62     2229.53     54.71 o 
  -3   5   2    11758.05    11718.89    130.51 o 
  -2   5   2      285.79      303.04     18.30 o 
  -1   5   2    74987.98    74397.47    657.96 o 
   0   5   2       83.35       86.53     11.91 o 
   1   5   2    26221.15    26453.40    302.43 o 
   2   5   2      843.92      840.97     39.13 o 
   3   5   2    20439.75    20731.79    290.92 o 
   4   5   2      533.86      520.93     29.71 o 
   5   5   2     4883.24     4937.74     87.62 o 
   6   5   2      624.65      584.49     49.53 o 
   7   5   2      115.14      116.66     45.88 o 
   8   5   2      507.90      514.41     88.38 o 
   9   5   2     2513.33     2267.69    152.43 o 
  10   5   2       11.09       62.90     93.09 o 
  11   5   2     2214.58     2060.19    171.90 o 
 -11   6   2      157.06      220.16     86.14 o 
 -10   6   2     1882.88     1881.66    114.84 o 
  -9   6   2      519.55      583.41     85.84 o 
  -8   6   2     2549.25     2438.74    188.66 o 
  -7   6   2      522.68      620.60     51.90 o 
  -6   6   2    14679.76    14687.35    194.59 o 
  -5   6   2     8458.39     8637.54    115.56 o 
  -4   6   2     7166.23     7105.89    107.49 o 
  -3   6   2       18.09       19.45     19.40 o 
  -2   6   2    36089.82    36095.94    335.65 o 
  -1   6   2      690.94      711.55     22.58 o 
   0   6   2     7421.80     7386.91    100.05 o 
   1   6   2     5092.35     4874.75     81.84 o 
   2   6   2    53008.13    52591.00    675.98 o 
   3   6   2     4566.08     4726.04    110.13 o 
   4   6   2      889.44      950.62     45.22 o 
   5   6   2     7328.95     7369.72    120.81 o 
   6   6   2    12794.24    12741.42    227.66 o 
   7   6   2      603.39      678.05     58.20 o 
   8   6   2      197.24      175.25     79.08 o 
   9   6   2       99.89      104.75     83.24 o 
  10   6   2     7679.64     7324.39    439.42 o 
  11   6   2     2345.35     2475.41    188.55 o 
 -11   7   2     2600.87     2667.94    220.89 o 
 -10   7   2     1714.00     1544.23    201.95 o 
  -9   7   2    12001.97    12089.56    567.25 o 
  -8   7   2     6980.39     7148.24    153.89 o 
  -7   7   2     3134.43     3294.59     97.49 o 
  -6   7   2       87.13       79.03     27.43 o 
  -5   7   2    14750.61    14564.30    200.28 o 
  -4   7   2    10090.26     9944.55    179.25 o 
  -3   7   2     3926.95     3890.72     78.11 o 
  -2   7   2     3726.76     3862.16     66.83 o 
  -1   7   2    15118.00    15367.88    174.30 o 
   0   7   2       88.53       62.60     22.56 o 
   1   7   2     3227.71     3256.63     75.38 o 
   2   7   2     3868.86     3876.84    176.29 o 
   3   7   2     9422.57     9236.68    162.89 o 
   4   7   2     3886.17     3699.86     92.14 o 
   5   7   2     9417.00     9497.26    150.02 o 
   6   7   2     1523.97     1366.29     74.03 o 
   7   7   2    10076.66    10099.70    206.11 o 
   8   7   2      149.39       36.34     73.55 o 
   9   7   2     5550.21     5698.44    231.23 o 
  10   7   2     2834.16     3242.18    192.38 o 
  11   7   2     2437.81     2235.36    182.17 o 
 -11   8   2       84.08      249.61    109.52 o 
 -10   8   2     8502.09     8722.87    231.59 o 
  -9   8   2     1064.10     1048.27     98.60 o 
  -8   8   2    12061.48    12202.41    215.08 o 
  -7   8   2       20.63       -4.65     42.62 o 
  -6   8   2     7117.56     6932.09    108.83 o 
  -5   8   2     4943.84     4737.62     91.70 o 
  -4   8   2     3632.93     3747.44     82.02 o 
  -3   8   2      493.81      464.18     40.87 o 
  -2   8   2     1466.66     1572.05     73.20 o 
  -1   8   2     8896.27     9055.39    128.23 o 
   0   8   2     4252.09     4289.82     96.44 o 
   1   8   2    16399.16    16310.72    239.06 o 
   2   8   2     3652.24     3465.50     70.65 o 
   3   8   2     1245.07     1211.21     58.67 o 
   4   8   2    15174.38    15279.69    246.79 o 
   5   8   2    10906.90    10690.13    169.29 o 
   6   8   2    13156.10    13216.78    246.03 o 
   7   8   2     6082.80     6217.33    160.73 o 
   8   8   2    15546.27    15308.19    386.97 o 
   9   8   2      364.33      457.43    141.32 o 
  10   8   2     5408.72     5230.63    242.53 o 
 -10   9   2      340.27      139.26    101.15 o 
  -9   9   2     5227.77     5239.95    143.64 o 
  -8   9   2      195.49      248.95     61.02 o 
  -7   9   2    15715.37    15543.41    280.86 o 
  -6   9   2     1948.94     2015.72     86.21 o 
  -5   9   2     1199.32     1314.64     75.38 o 
  -4   9   2      717.12      769.79     42.93 o 
  -3   9   2     6034.61     6243.55     96.70 o 
  -2   9   2     4032.49     4073.18     71.09 o 
  -1   9   2       96.48       56.06     44.78 o 
   0   9   2      511.55      507.32     38.41 o 
   1   9   2     4825.59     4744.03    101.52 o 
   2   9   2      154.95      236.87     43.33 o 
   3   9   2     7171.28     6774.55    169.85 o 
   4   9   2      124.23      199.13     63.17 o 
   5   9   2    18434.42    18791.15    263.78 o 
   6   9   2      322.05      380.36     59.18 o 
   7   9   2    15865.22    15461.92    289.46 o 
   8   9   2      249.44      241.95    106.70 o 
   9   9   2     7872.26     8054.21    375.04 o 
  10   9   2      199.42      150.24    111.25 o 
 -10  10   2     5567.55     5825.30    251.42 o 
  -9  10   2      208.33      239.59     77.24 o 
  -8  10   2    10255.75    10111.73    279.62 o 
  -7  10   2     1757.89     1723.85     86.79 o 
  -6  10   2     1327.47     1294.80    110.67 o 
  -5  10   2     1731.65     1819.89     98.66 o 
  -4  10   2    12860.02    12857.20    223.67 o 
  -3  10   2      974.02     1022.65     76.31 o 
  -2  10   2       38.10       42.34     41.74 o 
  -1  10   2      385.22      379.74     53.24 o 
   0  10   2    12553.65    12213.00    424.26 o 
   1  10   2      639.38      681.86     45.05 o 
   2  10   2       69.47       70.36     30.49 o 
   3  10   2     2188.94     2366.38     98.47 o 
   4  10   2    25377.04    25636.02    815.48 o 
   5  10   2      708.79      675.46     58.63 o 
   6  10   2     2783.22     2871.01    114.66 o 
   7  10   2      402.52      401.57     66.65 o 
   8  10   2    18145.35    18915.25    565.98 o 
   9  10   2      261.19      172.10    107.41 o 
  10  10   2      905.99      897.86    141.30 o 
  -9  11   2      336.51      386.09     93.03 o 
  -8  11   2     1323.71     1290.26    119.40 o 
  -7  11   2    10300.36    10193.34    872.15 o 
  -6  11   2      749.37      749.51     94.01 o 
  -5  11   2      582.33      650.80     75.76 o 
  -4  11   2     3578.83     3502.32    133.59 o 
  -3  11   2    16242.99    16645.91    341.49 o 
  -2  11   2       12.79       45.08     46.23 o 
  -1  11   2     1744.97     1637.46     90.78 o 
   0  11   2       97.52       76.91     46.00 o 
   1  11   2    11731.32    11348.69    248.78 o 
   2  11   2     7270.90     6935.76    296.60 o 
   3  11   2     5870.83     5936.43    165.36 o 
   4  11   2     2363.85     2487.60    109.12 o 
   5  11   2     6146.09     6112.97    152.32 o 
   6  11   2      358.35      372.85     79.35 o 
   7  11   2     4654.63     4906.90    159.76 o 
   8  11   2        2.76     -122.81     82.22 o 
   9  11   2     2247.94     2258.54    222.54 o 
  -9  12   2      615.73      738.92    117.31 o 
  -8  12   2     2010.25     2055.96    145.68 o 
  -7  12   2      453.14      376.23     97.69 o 
  -6  12   2     2868.76     2617.94    130.09 o 
  -5  12   2     3082.05     2683.11    160.00 o 
  -4  12   2    11483.68    11743.90    275.63 o 
  -3  12   2       27.72       72.39     54.16 o 
  -2  12   2     9738.36     9787.74    239.40 o 
  -1  12   2     1902.43     1632.62    156.74 o 
   0  12   2    21567.80    20991.22    450.89 o 
   1  12   2     6824.33     6857.29    187.57 o 
   2  12   2     4821.40     4592.31    148.38 o 
   3  12   2       18.01       15.90     49.67 o 
   4  12   2     8075.58     8081.60    388.91 o 
   5  12   2     4850.82     5041.51    196.88 o 
   6  12   2      735.54      779.17     93.74 o 
   7  12   2     1136.41     1148.94    167.59 o 
   8  12   2     2574.29     3095.28    252.64 o 
  -8  13   2     2112.41     2211.16    160.19 o 
  -7  13   2     1132.05     1158.26    124.63 o 
  -6  13   2      664.60      619.33     99.71 o 
  -5  13   2     4070.27     4302.59    167.19 o 
  -4  13   2      697.45      801.54     89.44 o 
  -3  13   2    12247.25    12201.79    288.36 o 
  -2  13   2      947.81     1100.84     90.74 o 
  -1  13   2    15520.10    15235.79    329.33 o 
   0  13   2      344.60      462.91     71.39 o 
   1  13   2     7947.60     8081.34    213.66 o 
   2  13   2      117.81      113.03     61.32 o 
   3  13   2     4061.74     3825.88    145.32 o 
   4  13   2      115.01      126.43     60.28 o 
   5  13   2      575.21      529.37     77.23 o 
   6  13   2      112.98      -30.70     72.84 o 
   7  13   2      455.97      573.45    102.34 o 
   8  13   2       42.39        6.32    141.51 o 
  -7  14   2     1096.33     1136.34    292.26 o 
  -6  14   2     5884.00     6076.10    207.63 o 
  -5  14   2       83.27      172.71     74.21 o 
  -4  14   2     5072.34     5160.31    185.69 o 
  -3  14   2     2675.40     2841.95    142.26 o 
  -2  14   2    14651.36    14650.24    333.39 o 
  -1  14   2     1700.06     1633.92    259.48 o 
   0  14   2     5718.15     5389.73    178.35 o 
   1  14   2      814.54      794.49     84.02 o 
   2  14   2    16619.48    16269.27    406.78 o 
   3  14   2     2552.86     2688.04    131.18 o 
   4  14   2      914.82      902.09     97.88 o 
   5  14   2      275.91      315.37    116.04 o 
   6  14   2     2013.93     2170.95    222.31 o 
   7  14   2      925.35     1095.82    194.34 o 
  -6  15   2     1301.87     1410.86    120.77 o 
  -5  15   2     8776.57     9051.09    263.10 o 
  -4  15   2      297.00      230.04     79.65 o 
  -3  15   2     1577.98     1545.07    116.96 o 
  -2  15   2      338.98      503.45     85.59 o 
  -1  15   2     9437.06     9149.09    252.12 o 
   0  15   2      864.46      915.28     93.77 o 
   1  15   2     1709.06     1647.63    111.66 o 
   2  15   2     1995.73     2009.77    123.07 o 
   3  15   2     5243.81     5097.81    251.32 o 
   4  15   2      612.89      591.16     89.05 o 
   5  15   2     1744.54     1806.56    183.86 o 
   6  15   2       40.54       -1.79    112.07 o 
  -5  16   2     1602.68     1660.29    134.44 o 
  -4  16   2      464.84      515.12     99.84 o 
  -3  16   2       64.67       27.32     84.62 o 
  -2  16   2     5110.80     5239.63    198.94 o 
  -1  16   2      129.58      125.14     74.40 o 
   0  16   2      112.03      205.91     77.25 o 
   1  16   2      955.81      983.37    103.44 o 
   2  16   2     8508.43     8333.60    244.62 o 
   3  16   2      214.46      162.08     80.46 o 
   4  16   2      989.66     1031.33    108.98 o 
   5  16   2     1595.75     1651.47    191.03 o 
  -3  17   2      446.30      469.20     98.54 o 
  -2  17   2       81.69      190.14     88.42 o 
  -1  17   2      778.35      876.92    106.81 o 
   0  17   2       76.93       86.49     82.22 o 
   1  17   2     1066.38     1123.59    143.82 o 
   2  17   2      205.83      272.05    143.06 o 
   3  17   2     2660.36     3017.78    161.93 o 
 -11   0   3    10792.29    12062.00    529.23 o 
  -9   0   3     1945.47     2058.45    178.30 o 
  -7   0   3    37792.05    36713.61   1218.65 o 
  -5   0   3    13087.92    13747.37    224.46 o 
  -3   0   3    79984.72    80153.46   1011.14 o 
  -1   0   3      217.86      272.63     45.61 o 
   1   0   3    10108.15    10239.12    256.60 o 
   3   0   3      158.88      190.56     49.15 o 
   5   0   3    18436.20    18633.66    514.89 o 
   7   0   3    12205.85    12848.40    434.52 o 
   9   0   3    15147.98    15155.24    536.03 o 
  11   0   3    11754.43    12397.75    518.57 o 
 -12   1   3     1373.69     1413.78    178.64 o 
 -11   1   3      709.18      631.67     97.98 o 
 -10   1   3     6310.34     6326.92    262.42 o 
  -9   1   3      425.85      496.41     76.76 o 
  -8   1   3    23214.01    22839.69    321.47 o 
  -7   1   3       10.70       23.55     30.74 o 
  -6   1   3    16738.96    16678.46    207.83 o 
  -5   1   3     2713.99     2670.70     57.05 o 
  -4   1   3    27252.07    26316.68    260.97 o 
  -3   1   3     1185.02     1254.87     45.35 o 
  -2   1   3     5908.30     5973.99     85.69 o 
  -1   1   3     9357.14     9453.40    132.53 o 
   0   1   3    16952.69    17396.91    170.38 o 
   1   1   3      445.24      465.28     28.72 o 
   2   1   3      117.17      190.18     40.98 o 
   3   1   3     1510.60     1539.26    106.36 o 
   4   1   3    18161.46    18301.62    261.72 o 
   5   1   3     9928.69    10041.20    162.99 o 
   6   1   3      145.09      139.56     54.04 o 
   7   1   3      155.53      195.59     75.42 o 
   8   1   3    26921.94    26527.08    534.34 o 
   9   1   3     1525.88     1458.24    126.69 o 
  10   1   3     3300.76     3221.63    182.72 o 
  11   1   3      695.92      732.68    129.41 o 
 -12   2   3       15.40        3.23    118.09 o 
 -11   2   3     5208.37     5642.81    199.94 o 
 -10   2   3     5915.47     6278.10    187.56 o 
  -9   2   3     4088.79     4140.03    143.22 o 
  -8   2   3      564.58      617.83     55.75 o 
  -7   2   3    11390.25    11213.64    164.17 o 
  -6   2   3     3904.84     3855.14    113.92 o 
  -5   2   3    10500.80    10458.46    129.94 o 
  -4   2   3    22741.67    22377.71    227.82 o 
  -3   2   3    34890.71    35153.24    331.75 o 
  -2   2   3      151.26      189.03     22.35 o 
  -1   2   3    11973.91    11928.88    140.33 o 
   0   2   3    25347.69    25860.47    245.34 o 
   1   2   3     6513.02     6467.31     91.97 o 
   2   2   3     9721.65    10306.33    156.01 o 
   3   2   3    13339.99    13971.21    172.52 o 
   4   2   3      438.85      448.84     30.54 o 
   5   2   3    13753.19    13876.23    216.56 o 
   6   2   3     7939.75     7957.61    144.40 o 
   7   2   3     8567.47     8736.17    244.52 o 
   8   2   3      664.53      590.45     90.46 o 
   9   2   3     6053.49     6190.17    225.93 o 
  10   2   3      167.92      180.26     93.08 o 
  11   2   3     3914.53     4190.76    311.03 o 
 -12   3   3     3422.92     3975.02    245.26 o 
 -11   3   3     1127.60     1074.70    112.51 o 
 -10   3   3     3559.19     3541.86    164.00 o 
  -9   3   3      162.63      208.82     62.91 o 
  -8   3   3     2550.73     2511.41     90.46 o 
  -7   3   3     1710.01     1705.06     69.91 o 
  -6   3   3     3847.80     3634.58    109.42 o 
  -5   3   3     3906.41     3659.64     68.09 o 
  -4   3   3     9112.76     9332.13    115.41 o 
  -3   3   3      835.92      816.32     28.43 o 
  -2   3   3    26210.97    26573.28    282.46 o 
  -1   3   3    16384.86    16710.18    199.18 o 
   0   3   3    20349.46    20914.34    203.32 o 
   1   3   3     1869.05     1769.98     42.60 o 
   2   3   3    46688.16    46811.27    513.32 o 
   3   3   3     1403.29     1309.58     36.92 o 
   4   3   3    15795.85    16061.31    199.28 o 
   5   3   3    23038.98    23637.19    341.87 o 
   6   3   3    14721.98    15193.68    243.83 o 
   7   3   3      682.74      759.94     87.85 o 
   8   3   3     1902.70     1944.01    134.53 o 
   9   3   3     6899.01     6946.26    245.59 o 
  10   3   3     3896.30     3737.68    195.04 o 
  11   3   3     1668.94     1831.44    163.26 o 
 -11   4   3      771.15      872.67    128.98 o 
 -10   4   3     1299.82     1339.92    104.02 o 
  -9   4   3     6277.57     6447.40    150.42 o 
  -8   4   3     1472.65     1285.66     62.48 o 
  -7   4   3      184.07      214.68     41.16 o 
  -6   4   3      616.70      607.42     39.24 o 
  -5   4   3     6589.03     6408.13     95.65 o 
  -4   4   3     2867.53     2688.65     54.29 o 
  -3   4   3     1898.24     2025.47     53.36 o 
  -2   4   3      232.16      313.01     21.41 o 
  -1   4   3    42775.22    42212.68    426.37 o 
   0   4   3    10476.54    10612.84    138.67 o 
   1   4   3    40374.21    40645.19    402.19 o 
   2   4   3     1157.09     1172.09     50.42 o 
   3   4   3    50544.46    50006.02    553.69 o 
   4   4   3      202.33      315.19     40.62 o 
   5   4   3    11599.21    11112.92    166.07 o 
   6   4   3     1586.62     1700.62    143.40 o 
   7   4   3     3434.93     3681.56    161.41 o 
   8   4   3       44.69      -59.25     65.86 o 
   9   4   3     1639.01     1723.84    139.22 o 
  10   4   3        2.95       35.37     90.59 o 
  11   4   3      268.50      341.81    112.65 o 
 -11   5   3      410.40      388.85     95.80 o 
 -10   5   3     3358.88     3494.16    276.32 o 
  -9   5   3       34.89      -32.09     47.82 o 
  -8   5   3      760.87      761.85     54.67 o 
  -7   5   3      658.76      729.81     48.64 o 
  -6   5   3     2252.65     2167.39     65.86 o 
  -5   5   3      521.89      605.05     33.77 o 
  -4   5   3      467.71      501.31     26.68 o 
  -3   5   3      841.03      763.93     30.69 o 
  -2   5   3    36587.46    36217.92    341.67 o 
  -1   5   3     3356.55     3571.13     55.68 o 
   0   5   3    16773.01    17472.17    190.12 o 
   1   5   3      659.47      760.95     28.21 o 
   2   5   3    68909.56    66842.91    840.95 o 
   3   5   3       78.19       71.82     20.88 o 
   4   5   3     4986.02     4991.11     88.74 o 
   5   5   3      513.55      512.36     36.04 o 
   6   5   3    23562.06    23842.86    362.03 o 
   7   5   3      692.41      837.79     95.37 o 
   8   5   3       80.97      118.07     75.39 o 
   9   5   3      105.48       35.25     82.57 o 
  10   5   3     5537.21     5077.60    228.55 o 
  11   5   3      100.34       -1.58    100.88 o 
 -11   6   3      109.98      124.73     85.82 o 
 -10   6   3     3774.96     3862.64    199.72 o 
  -9   6   3    10335.62    10511.69    318.95 o 
  -8   6   3        5.42        8.85     43.75 o 
  -7   6   3      440.24      463.36     50.36 o 
  -6   6   3     1791.46     1710.42     59.93 o 
  -5   6   3    16428.73    16133.75    159.42 o 
  -4   6   3     5553.70     5498.52     99.36 o 
  -3   6   3      306.24      308.16     24.23 o 
  -2   6   3     2265.51     2201.77     45.97 o 
  -1   6   3    27902.65    26971.58    260.12 o 
   0   6   3     6913.57     6945.71    102.84 o 
   1   6   3    13897.32    14227.94    196.77 o 
   2   6   3    10747.82    11407.18    184.26 o 
   3   6   3    54627.38    54133.81    697.90 o 
   4   6   3      368.76      378.27     31.45 o 
   5   6   3     5133.69     5050.73     94.83 o 
   6   6   3     4225.68     4098.51    114.59 o 
   7   6   3     8422.85     8065.98    244.26 o 
   8   6   3      508.46      594.95     99.35 o 
   9   6   3     2358.57     2473.04    254.15 o 
  10   6   3      202.37      195.19    141.13 o 
  11   6   3     2568.46     2675.30    447.16 o 
 -11   7   3     1401.93     1413.86    122.31 o 
 -10   7   3     6063.16     5375.65    224.85 o 
  -9   7   3      262.66      226.95     81.71 o 
  -8   7   3     4517.24     4248.70    120.00 o 
  -7   7   3      511.50      658.48     49.33 o 
  -6   7   3    11370.47    10979.28    146.50 o 
  -5   7   3     2520.99     2541.80     61.28 o 
  -4   7   3     7305.27     7323.98    101.14 o 
  -3   7   3      943.63      982.55     34.84 o 
  -2   7   3    15863.22    15706.03    167.27 o 
  -1   7   3    15682.17    15740.62    163.87 o 
   0   7   3     7127.42     7272.95    106.84 o 
   1   7   3       50.70       79.54     27.44 o 
   2   7   3     6238.95     6087.26    110.36 o 
   3   7   3      948.85     1005.31     62.27 o 
   4   7   3     2878.66     2965.08     74.91 o 
   5   7   3    11163.62    11050.58    167.94 o 
   6   7   3    15255.78    14928.00    262.91 o 
   7   7   3       29.71       96.72     72.93 o 
   8   7   3     2944.20     3061.00    389.38 o 
   9   7   3     3449.72     3567.45    192.68 o 
  10   7   3     7344.06     7164.18    275.51 o 
 -10   8   3     3642.52     3719.57    159.84 o 
  -9   8   3     5934.09     5981.15    151.08 o 
  -8   8   3      550.84      529.12     60.99 o 
  -7   8   3    14568.54    14704.78    271.87 o 
  -6   8   3     2080.86     2176.55     63.04 o 
  -5   8   3    13212.22    13195.55    177.89 o 
  -4   8   3     4439.92     4362.66     85.31 o 
  -3   8   3    16615.41    16970.37    205.64 o 
  -2   8   3      112.04      154.00     20.40 o 
  -1   8   3     3333.91     3271.53     57.45 o 
   0   8   3     6541.68     6376.30     96.01 o 
   1   8   3     2144.47     2075.69     53.27 o 
   2   8   3     1702.48     1646.00     48.90 o 
   3   8   3     2785.34     3031.48     87.84 o 
   4   8   3        2.70      -17.56     30.56 o 
   5   8   3     5078.48     5007.84    105.08 o 
   6   8   3     1944.08     1760.87     87.76 o 
   7   8   3     7568.44     7875.39    252.30 o 
   8   8   3      167.14      171.43     87.33 o 
   9   8   3     8478.88     8574.46    294.73 o 
  10   8   3       10.86       39.98    105.95 o 
 -10   9   3     2936.18     3098.40    192.06 o 
  -9   9   3        0.98       38.60     50.01 o 
  -8   9   3    12678.51    12464.70    258.71 o 
  -7   9   3       62.90       72.91     34.40 o 
  -6   9   3    12832.47    12832.25    166.24 o 
  -5   9   3       98.82      114.18     32.11 o 
  -4   9   3    24137.50    24156.72    280.63 o 
  -3   9   3      955.07     1036.58     43.71 o 
  -2   9   3     2919.75     2912.20     64.75 o 
  -1   9   3      776.62      869.55     56.87 o 
   0   9   3     5527.96     5401.56    155.69 o 
   1   9   3      911.04      884.57     56.63 o 
   2   9   3       54.20      116.20     31.61 o 
   3   9   3     3641.00     3731.69    103.96 o 
   4   9   3     8317.71     7994.63    203.93 o 
   5   9   3      497.72      532.59     64.92 o 
   6   9   3     1212.69     1198.69     80.27 o 
   7   9   3     1157.88     1216.24     84.83 o 
   8   9   3    15503.86    15240.62    398.24 o 
   9   9   3      836.74      808.20    126.88 o 
  10   9   3     3134.97     3105.17    408.72 o 
 -10  10   3       74.44      176.00    105.56 o 
  -9  10   3     1246.67     1168.66    118.90 o 
  -8  10   3      128.34      135.01     64.78 o 
  -7  10   3    18911.52    19010.25    648.31 o 
  -6  10   3      431.82      521.48     52.28 o 
  -5  10   3     4367.72     4469.44    115.25 o 
  -4  10   3     1268.31     1319.05     58.54 o 
  -3  10   3    21399.44    21363.52    280.80 o 
  -2  10   3     2303.73     2402.34     96.26 o 
  -1  10   3     2482.06     2606.47    154.60 o 
   0  10   3      487.87      509.37     44.49 o 
   1  10   3     8432.89     8201.07    155.46 o 
   2  10   3      322.75      346.12     64.33 o 
   3  10   3      770.26      703.47    100.99 o 
   4  10   3     1297.48     1257.84     69.19 o 
   5  10   3     6655.63     6953.69    139.63 o 
   6  10   3     1194.38     1285.45     86.32 o 
   7  10   3     4061.59     4221.73    176.89 o 
   8  10   3      489.49      513.27    113.31 o 
   9  10   3     6344.29     6697.99    388.48 o 
  -9  11   3      579.98      522.25    140.47 o 
  -8  11   3     4858.51     5085.34    422.16 o 
  -7  11   3      692.08      747.14     73.51 o 
  -6  11   3     4585.23     4520.31    163.26 o 
  -5  11   3     1056.88     1187.71     93.07 o 
  -4  11   3    11547.84    11305.83    267.84 o 
  -3  11   3      935.40      791.05     80.28 o 
  -2  11   3     2255.12     2122.47    183.53 o 
  -1  11   3     4449.08     4455.68    147.68 o 
   0  11   3    12722.01    12419.85    271.45 o 
   1  11   3       85.03       90.23     49.56 o 
   2  11   3     2669.95     2744.61    111.19 o 
   3  11   3      133.03      113.09     39.60 o 
   4  11   3    14564.84    14180.71    294.24 o 
   5  11   3     4842.08     4969.37    205.42 o 
   6  11   3      490.83      501.20     73.08 o 
   7  11   3      814.49      816.21     85.81 o 
   8  11   3     7283.09     7702.65    283.26 o 
   9  11   3     1516.23     1406.44    157.17 o 
  -8  12   3      435.29      385.09    142.26 o 
  -7  12   3     2503.14     2682.44    118.85 o 
  -6  12   3      424.06      453.04     79.53 o 
  -5  12   3      463.14      397.33     72.28 o 
  -4  12   3     5054.40     5051.45    239.48 o 
  -3  12   3    11177.83    11079.23    269.13 o 
  -2  12   3      128.21      132.47     60.54 o 
  -1  12   3     5775.87     6026.53    180.55 o 
   0  12   3     5436.04     5687.95    173.20 o 
   1  12   3    16419.39    15705.96    664.89 o 
   2  12   3      178.54      171.34     55.99 o 
   3  12   3     5206.22     5317.72    162.53 o 
   4  12   3       10.75       69.69     77.83 o 
   5  12   3     8756.78     8308.41    315.56 o 
   6  12   3     2723.52     2565.59    128.12 o 
   7  12   3     3029.28     2801.61    133.32 o 
   8  12   3      192.38      149.53    123.63 o 
  -8  13   3      434.42      260.65    139.34 o 
  -7  13   3      470.51      577.75    104.13 o 
  -6  13   3     1202.15     1026.16    100.20 o 
  -5  13   3      135.34      168.32     71.30 o 
  -4  13   3     1075.61     1157.40    142.03 o 
  -3  13   3       90.54      103.48     64.58 o 
  -2  13   3     5249.97     5159.11    194.48 o 
  -1  13   3     1795.15     1750.91    107.49 o 
   0  13   3    11454.50    11166.66    269.57 o 
   1  13   3      523.27      601.43     75.37 o 
   2  13   3    13045.55    12718.09    306.55 o 
   3  13   3      839.73      842.14     83.05 o 
   4  13   3     9872.50     9639.02    356.93 o 
   5  13   3     2960.37     2835.32    197.07 o 
   6  13   3     4374.35     4123.01    225.66 o 
   7  13   3     1028.42     1099.64    119.96 o 
   8  13   3      622.30      771.04    135.46 o 
  -7  14   3       27.64     -106.66     89.79 o 
  -6  14   3      739.80      898.28    103.04 o 
  -5  14   3     3047.99     2934.36    153.96 o 
  -4  14   3        9.02        7.78     65.94 o 
  -3  14   3      253.80      373.79     82.38 o 
  -2  14   3     1148.30     1065.10     97.86 o 
  -1  14   3    11428.17    11521.81    285.39 o 
   0  14   3       86.86       52.13     61.13 o 
   1  14   3     8258.94     8490.27    232.81 o 
   2  14   3      732.61      622.91     83.07 o 
   3  14   3    14441.05    14168.84    321.15 o 
   4  14   3      391.19      454.62     79.75 o 
   5  14   3     3839.25     3843.22    227.16 o 
   6  14   3      228.42      197.29     88.82 o 
   7  14   3     3467.05     3773.44    190.45 o 
  -6  15   3     2768.16     2923.77    213.53 o 
  -5  15   3      129.60       87.49     84.53 o 
  -4  15   3      570.58      444.87    141.74 o 
  -3  15   3     1259.77     1151.34    109.16 o 
  -2  15   3     6308.95     5998.50    234.76 o 
  -1  15   3      782.32      851.44    161.18 o 
   0  15   3     2040.05     2058.79    142.87 o 
   1  15   3      289.75      331.45     78.43 o 
   2  15   3    12649.81    12499.59    305.50 o 
   3  15   3      656.97      776.19    112.97 o 
   4  15   3     1080.54     1142.70    106.15 o 
   5  15   3      207.30      200.09    109.71 o 
   6  15   3     8301.48     8479.26    278.98 o 
  -5  16   3     6637.04     6576.15    236.03 o 
  -4  16   3      540.33      641.06    103.96 o 
  -3  16   3      222.89      226.94     86.24 o 
  -2  16   3     1360.61     1422.25    217.64 o 
  -1  16   3     6241.83     6295.33    218.44 o 
   0  16   3     1252.72     1119.50    108.68 o 
   1  16   3      784.36      740.42     96.77 o 
   2  16   3       37.91      -13.26     72.37 o 
   3  16   3     3901.60     3987.26    174.73 o 
   4  16   3      264.24      193.08    204.43 o 
  -3  17   3       15.61      -27.37     83.44 o 
  -2  17   3     3122.95     3217.32    254.66 o 
  -1  17   3     1838.61     1844.41    136.11 o 
   0  17   3      528.60      614.99    100.56 o 
   1  17   3       33.64       10.46     79.49 o 
   2  17   3      959.96     1024.34    137.69 o 
   3  17   3      275.86      342.05     94.12 o 
 -12   0   4      210.54      312.07    179.71 o 
 -10   0   4     1195.44     1351.01    188.20 o 
  -8   0   4     2232.73     2103.27     98.73 o 
  -6   0   4    11976.23    11956.34    255.37 o 
  -4   0   4    57576.74    56921.66    743.80 o 
  -2   0   4    43221.38    42800.14    980.64 o 
   0   0   4    73059.78    71133.05   1119.70 o 
   2   0   4     1384.53     1382.52     89.24 o 
   4   0   4    20066.18    21772.64    567.35 o 
   6   0   4       42.66      189.81     81.89 o 
   8   0   4    10281.10    10961.65    423.86 o 
  10   0   4      324.88      399.24    152.36 o 
 -11   1   4     3872.47     4146.12    477.96 o 
 -10   1   4     1808.62     2165.89    158.20 o 
  -9   1   4      101.01      139.95     46.30 o 
  -8   1   4      136.64      173.08     38.09 o 
  -7   1   4    20069.88    20144.18    232.58 o 
  -6   1   4     9534.05     9520.40    166.89 o 
  -5   1   4     6933.82     6662.65     97.54 o 
  -4   1   4     1454.45     1474.22     96.06 o 
  -3   1   4    58924.72    57557.33    858.61 o 
  -2   1   4      996.16      897.09     64.07 o 
  -1   1   4    12544.49    12483.81    148.35 o 
   0   1   4    16635.38    17216.92    174.81 o 
   1   1   4    38571.15    39053.47    435.01 o 
   2   1   4      233.98      281.80     38.07 o 
   3   1   4     1065.88     1192.93     65.46 o 
   4   1   4     5005.11     5302.43    217.07 o 
   5   1   4     7085.58     7338.68    196.04 o 
   6   1   4      931.95      962.68     86.31 o 
   7   1   4      554.82      553.15     93.11 o 
   8   1   4       77.60       58.89     68.72 o 
   9   1   4     2397.55     1956.61    144.04 o 
  10   1   4     1572.48     1663.98    287.26 o 
  11   1   4     3613.19     3634.12    211.25 o 
 -11   2   4       27.62      -27.29     98.93 o 
 -10   2   4     5368.43     5187.09    221.74 o 
  -9   2   4     1384.08     1258.27     83.29 o 
  -8   2   4     4834.79     4742.58    122.06 o 
  -7   2   4     4396.64     4365.11     96.02 o 
  -6   2   4    15083.15    14946.42    193.64 o 
  -5   2   4     2525.23     2577.11     58.61 o 
  -4   2   4    20226.97    20400.46    213.17 o 
  -3   2   4     6514.58     6821.34     97.48 o 
  -2   2   4    10002.33     9886.80    149.54 o 
  -1   2   4    13160.88    13385.28    184.41 o 
   0   2   4    38094.83    38352.18    358.69 o 
   1   2   4      214.76      233.39     37.94 o 
   2   2   4    14109.63    14798.15    216.07 o 
   3   2   4    13524.40    13501.83    227.86 o 
   4   2   4    12639.29    12855.67    166.62 o 
   5   2   4     1317.80     1335.96     52.31 o 
   6   2   4     5990.37     5709.70    183.35 o 
   7   2   4     1035.31      896.31     94.27 o 
   8   2   4     6680.21     6806.79    232.13 o 
   9   2   4     8109.43     7890.53    263.65 o 
  10   2   4     3460.94     3248.88    190.10 o 
  11   2   4       13.42       42.05    105.90 o 
 -11   3   4     4882.14     5141.11    379.94 o 
 -10   3   4     3246.74     3694.45    190.95 o 
  -9   3   4     8077.60     7810.04    174.08 o 
  -8   3   4       21.42       40.09     33.96 o 
  -7   3   4     4549.36     4348.56     88.29 o 
  -6   3   4    19590.80    19061.07    216.03 o 
  -5   3   4     6816.83     6887.58    100.67 o 
  -4   3   4     3796.49     3842.43     66.28 o 
  -3   3   4     3526.17     3589.07     65.18 o 
  -2   3   4     1418.50     1268.62     57.94 o 
  -1   3   4     7926.32     8226.24    119.96 o 
   0   3   4    22432.49    22838.29    226.42 o 
   1   3   4     6007.83     5838.30     93.19 o 
   2   3   4      427.29      487.80     52.63 o 
   3   3   4    20103.00    19939.96    242.97 o 
   4   3   4     8940.93     8929.92    158.07 o 
   5   3   4    16965.84    16974.54    281.26 o 
   6   3   4      345.49      243.37     65.53 o 
   7   3   4    14399.83    14650.00    346.68 o 
   8   3   4      179.88      126.83     97.88 o 
   9   3   4     7060.87     6755.35    338.67 o 
  10   3   4     2048.80     2583.15    386.83 o 
  11   3   4     2733.12     2837.38    198.63 o 
 -11   4   4       17.83       52.56    103.23 o 
 -10   4   4     8277.31     8314.63    280.95 o 
  -9   4   4      256.24      203.90     51.36 o 
  -8   4   4    14814.04    14526.91    212.81 o 
  -7   4   4        9.44        2.39     29.62 o 
  -6   4   4     8388.33     8094.28    118.92 o 
  -5   4   4       12.16       39.16     22.79 o 
  -4   4   4      632.20      626.80     33.35 o 
  -3   4   4      404.53      380.95     29.00 o 
  -2   4   4     1900.55     1793.96     48.08 o 
  -1   4   4     3242.82     3363.56     97.41 o 
   0   4   4     3870.00     3963.38     66.34 o 
   1   4   4      588.89      703.58     40.47 o 
   2   4   4    30363.02    30618.14    354.95 o 
   3   4   4     7701.92     8191.18    122.15 o 
   4   4   4    13572.19    14221.89    261.42 o 
   5   4   4     1334.38     1472.65     92.67 o 
   6   4   4    32787.64    32404.81    512.54 o 
   7   4   4      275.03      295.56     78.46 o 
   8   4   4     5984.49     6325.46    475.79 o 
   9   4   4     1910.35     1892.69    146.29 o 
  10   4   4     9618.19     9244.42    310.67 o 
  11   4   4      101.80      288.56    116.72 o 
 -11   5   4     3922.01     4176.92    225.21 o 
 -10   5   4       15.34       99.00     75.31 o 
  -9   5   4    24907.91    24836.76    328.73 o 
  -8   5   4      357.91      398.85     57.83 o 
  -7   5   4       93.13      164.55     31.41 o 
  -6   5   4       39.97       71.01     28.23 o 
  -5   5   4    14498.90    14384.04    170.22 o 
  -4   5   4      590.13      560.33     49.68 o 
  -3   5   4     3126.37     3091.99     72.54 o 
  -2   5   4       25.66       15.97     18.53 o 
  -1   5   4    24595.67    24211.51    301.69 o 
   0   5   4     1415.06     1513.13     45.79 o 
   1   5   4     1502.46     1554.68     42.67 o 
   2   5   4     3034.37     3103.50     66.28 o 
   3   5   4    20205.65    19543.54    246.64 o 
   4   5   4      787.46      859.49     39.17 o 
   5   5   4    12983.41    13186.16    226.08 o 
   6   5   4      129.33      202.90     60.24 o 
   7   5   4    28411.22    28404.48    563.70 o 
   8   5   4        8.63       22.20     72.75 o 
   9   5   4     5380.43     5536.21    228.44 o 
  10   5   4       93.01      139.45    127.40 o 
  11   5   4     2458.08     2539.49    194.47 o 
 -11   6   4        4.37      -75.14     95.85 o 
 -10   6   4     3847.63     4325.22    165.08 o 
  -9   6   4      702.13      865.41    125.68 o 
  -8   6   4     7242.31     6945.69    125.35 o 
  -7   6   4     6199.91     6096.67    109.68 o 
  -6   6   4     7643.23     7627.02    117.01 o 
  -5   6   4      813.15      840.00     78.88 o 
  -4   6   4     1630.11     1538.38     47.26 o 
  -3   6   4      171.74      170.14     23.17 o 
  -2   6   4    14686.85    14653.68    163.07 o 
  -1   6   4     2202.10     2106.70     47.08 o 
   0   6   4      594.69      569.13     40.30 o 
   1   6   4      268.13      205.06     22.66 o 
   2   6   4    38488.48    38512.16    440.48 o 
   3   6   4     9561.47     9636.85    166.27 o 
   4   6   4     6452.31     6827.39    180.15 o 
   5   6   4       73.74       72.56     36.79 o 
   6   6   4    26109.34    25742.00    393.09 o 
   7   6   4      827.15      853.60    105.23 o 
   8   6   4     2044.40     1895.23    139.76 o 
   9   6   4     4212.14     4420.22    213.39 o 
  10   6   4     9021.77     9221.77    314.10 o 
 -11   7   4     1059.16     1164.65    141.21 o 
 -10   7   4     1889.62     2203.12    130.29 o 
  -9   7   4     6049.55     6083.01    211.07 o 
  -8   7   4        4.07       29.28     45.27 o 
  -7   7   4     2765.87     2574.54    134.87 o 
  -6   7   4    17810.18    17550.92    229.86 o 
  -5   7   4    16451.13    16261.19    174.74 o 
  -4   7   4     1835.46     1840.03     52.51 o 
  -3   7   4     5007.01     4888.39     87.85 o 
  -2   7   4     2347.48     2287.43     51.67 o 
  -1   7   4    30413.45    30151.47    294.47 o 
   0   7   4    18541.16    18431.95    231.47 o 
   1   7   4     8475.65     8364.34    125.24 o 
   2   7   4       18.95       40.42     21.16 o 
   3   7   4    10396.39    10450.93    181.51 o 
   4   7   4     4199.35     4261.10    101.58 o 
   5   7   4     2863.99     2862.11     97.88 o 
   6   7   4      630.04      613.14     58.96 o 
   7   7   4     4651.50     4585.35    327.21 o 
   8   7   4       20.84      -34.65     76.28 o 
   9   7   4     3749.18     3744.49    200.50 o 
  10   7   4     2259.60     2513.78    225.33 o 
 -10   8   4      730.65      840.22    127.31 o 
  -9   8   4     1685.42     1799.12    120.58 o 
  -8   8   4     2197.84     2341.72    152.16 o 
  -7   8   4      351.28      381.25     47.24 o 
  -6   8   4     8245.56     8362.56    127.46 o 
  -5   8   4        3.66       28.42     30.50 o 
  -4   8   4    22613.13    22905.00    244.59 o 
  -3   8   4      584.74      595.62     33.08 o 
  -2   8   4    18709.69    18740.33    200.44 o 
  -1   8   4     4296.24     4022.81     71.23 o 
   0   8   4    17592.54    17409.58    222.02 o 
   1   8   4        6.84       39.69     32.54 o 
   2   8   4     7180.75     7087.11    105.34 o 
   3   8   4     8724.23     8678.56    137.20 o 
   4   8   4     4510.89     4533.23    100.50 o 
   5   8   4      494.55      638.60     62.78 o 
   6   8   4      785.56      867.81     70.07 o 
   7   8   4      785.01      827.66    107.28 o 
   8   8   4     2036.51     2129.66    157.05 o 
   9   8   4     2414.04     2325.49    170.97 o 
  10   8   4     2016.62     2112.16    176.80 o 
 -10   9   4      142.03      239.51     85.77 o 
  -9   9   4       38.43       -3.75     61.57 o 
  -8   9   4     1314.03     1402.73     83.04 o 
  -7   9   4    11340.28    11198.49    225.69 o 
  -6   9   4     3262.38     3306.00     80.54 o 
  -5   9   4     6468.91     6436.94    121.57 o 
  -4   9   4     1955.45     2033.96     65.44 o 
  -3   9   4    41061.32    41464.97    401.82 o 
  -2   9   4      980.41      994.90     37.40 o 
  -1   9   4     8690.40     8646.67    198.78 o 
   0   9   4     1405.69     1290.47     62.66 o 
   1   9   4    19574.49    19258.16    291.56 o 
   2   9   4      854.19      801.04     51.60 o 
   3   9   4     2250.84     2361.59    124.49 o 
   4   9   4      494.93      532.92     88.23 o 
   5   9   4     2949.22     3002.01    138.86 o 
   6   9   4       38.75       38.54     48.49 o 
   7   9   4      318.15      394.90     96.48 o 
   8   9   4      453.94      373.32    108.96 o 
   9   9   4     2116.69     2235.34    176.78 o 
  -9  10   4      116.29      149.19     89.11 o 
  -8  10   4     2494.81     2327.95    185.56 o 
  -7  10   4     1081.36      990.66    121.17 o 
  -6  10   4     5138.24     5127.82    109.64 o 
  -5  10   4     1276.27     1316.21     65.82 o 
  -4  10   4    17228.49    17510.39    250.86 o 
  -3  10   4        6.68      -11.25     31.73 o 
  -2  10   4    12384.29    12513.10    190.44 o 
  -1  10   4      748.20      816.69     99.63 o 
   0  10   4    22573.63    22546.97    540.57 o 
   1  10   4     2224.00     2158.90     81.03 o 
   2  10   4      155.51      309.93     43.47 o 
   3  10   4      199.41      176.35     41.13 o 
   4  10   4     7077.80     7328.47    161.63 o 
   5  10   4      316.87      319.91     60.57 o 
   6  10   4       38.46       78.22     55.69 o 
   7  10   4      447.92      655.02    204.62 o 
   8  10   4     6139.10     5514.28    239.01 o 
   9  10   4      283.69      184.48    112.93 o 
  -9  11   4      322.90      347.35    149.24 o 
  -8  11   4      231.74      258.01    126.41 o 
  -7  11   4    13203.33    12999.73    315.77 o 
  -6  11   4     5180.04     5090.58    182.82 o 
  -5  11   4      826.71      769.80     86.91 o 
  -4  11   4        6.73       -6.66     53.71 o 
  -3  11   4    20894.40    20376.19    451.45 o 
  -2  11   4       41.42       71.80     59.15 o 
  -1  11   4      403.81      400.90     63.54 o 
   0  11   4     4051.15     4088.54    141.86 o 
   1  11   4    14514.61    14579.47    244.58 o 
   2  11   4      800.78      818.56     58.29 o 
   3  11   4     3478.13     3503.82    105.27 o 
   4  11   4     1012.22     1083.22     85.52 o 
   5  11   4    10555.34    10680.61    307.92 o 
   6  11   4      172.60      137.77     71.07 o 
   7  11   4     1177.74     1300.02    137.22 o 
   8  11   4      386.81      345.74    114.35 o 
  -8  12   4     3154.05     2847.39    243.67 o 
  -7  12   4      441.56      285.28     80.53 o 
  -6  12   4     1527.67     1489.93    114.12 o 
  -5  12   4       99.35       92.42     66.76 o 
  -4  12   4     3291.30     3085.87    139.91 o 
  -3  12   4      490.79      494.49     78.54 o 
  -2  12   4      836.32      847.24     83.61 o 
  -1  12   4     4234.51     4000.29    148.78 o 
   0  12   4     5657.96     5512.26    175.11 o 
   1  12   4       50.22      136.72     56.83 o 
   2  12   4     2585.75     2495.29    116.75 o 
   3  12   4     4745.14     4793.76    159.36 o 
   4  12   4    10253.46    10194.99    243.72 o 
   5  12   4      615.26      674.23    119.24 o 
   6  12   4     4814.31     4967.92    201.56 o 
   7  12   4       94.85       92.86     99.95 o 
   8  12   4     7803.71     8228.86    314.05 o 
  -8  13   4      513.59      653.29    166.88 o 
  -7  13   4     4038.13     3895.52    173.79 o 
  -6  13   4     2771.23     2715.21    145.68 o 
  -5  13   4     2044.04     1812.79    132.92 o 
  -4  13   4     1760.47     1792.82    139.29 o 
  -3  13   4      214.12      358.55     75.53 o 
  -2  13   4      647.64      653.10     84.89 o 
  -1  13   4     1704.38     1470.57    104.09 o 
   0  13   4     2531.93     2411.76    124.34 o 
   1  13   4     3621.14     3570.13    308.44 o 
   2  13   4     1172.05     1225.88    169.15 o 
   3  13   4    12461.71    11707.34    275.72 o 
   4  13   4      395.56      505.58     77.38 o 
   5  13   4     7602.98     7299.84    304.33 o 
   6  13   4      151.56      184.19     88.23 o 
   7  13   4     6426.67     6964.52    281.17 o 
  -7  14   4      364.02      462.09    100.99 o 
  -6  14   4     1281.50     1468.04    125.72 o 
  -5  14   4      278.95      241.75     85.24 o 
  -4  14   4      116.84       44.26     75.07 o 
  -3  14   4        2.88       44.86     71.86 o 
  -2  14   4     2548.45     2344.01    133.41 o 
  -1  14   4       75.46       66.70     66.31 o 
   0  14   4      452.93      674.18     89.01 o 
   1  14   4     2065.05     1902.41    118.42 o 
   2  14   4     8550.94     9232.70    341.93 o 
   3  14   4        1.65      -77.70     59.07 o 
   4  14   4     4262.34     4037.18    238.86 o 
   5  14   4      714.26      657.91    130.37 o 
   6  14   4    10281.06    11355.61    590.22 o 
  -6  15   4      451.01      415.42     98.04 o 
  -5  15   4     5944.40     5664.37    837.06 o 
  -4  15   4      790.95      846.77    134.81 o 
  -3  15   4      139.98      232.40     87.11 o 
  -2  15   4      255.11      187.81     78.40 o 
  -1  15   4     8312.15     8096.00    357.12 o 
   0  15   4      503.49      499.63     85.75 o 
   1  15   4     1371.16     1184.67    107.89 o 
   2  15   4     1391.66     1462.75    114.59 o 
   3  15   4     7928.29     8127.22    362.02 o 
   4  15   4      242.10      353.58    125.66 o 
   5  15   4     2217.16     2219.95    194.71 o 
  -4  16   4     1912.54     2351.74    364.99 o 
  -3  16   4       94.21      116.32     82.38 o 
  -2  16   4     6621.57     6895.38    601.50 o 
  -1  16   4      565.82      607.53     99.15 o 
   0  16   4     1680.18     1697.23    128.34 o 
   1  16   4      896.10      952.90    134.29 o 
   2  16   4     5606.37     5348.59    200.05 o 
   3  16   4     1131.85     1088.21    110.30 o 
   4  16   4      261.06      266.41    132.92 o 
  -2  17   4       42.84      110.55     86.83 o 
  -1  17   4     7997.49     7806.47    255.52 o 
   0  17   4     1402.01     1721.33    133.09 o 
   1  17   4     1576.05     1458.01    130.89 o 
   2  17   4       15.71     -108.36     72.24 o 
 -11   0   5     3647.04     4122.84    321.97 o 
  -9   0   5      455.96      525.95     93.43 o 
  -7   0   5     6025.43     6086.35    230.55 o 
  -5   0   5       53.35       99.45     33.36 o 
  -3   0   5    52539.86    52051.60    867.24 o 
  -1   0   5     8769.73     8803.01    155.47 o 
   1   0   5    81351.51    77181.00   2032.83 o 
   3   0   5    16329.14    16929.35    452.16 o 
   5   0   5    20883.77    21565.48    593.57 o 
   7   0   5       56.63       66.32     96.22 o 
   9   0   5     1571.28     1525.53    199.15 o 
  11   0   5      396.40      520.84    187.17 o 
 -11   1   5     1637.80     2031.09    173.30 o 
 -10   1   5     2818.42     2698.88    314.14 o 
  -9   1   5       60.08      109.84     53.74 o 
  -8   1   5      376.33      428.98     57.23 o 
  -7   1   5      814.86      784.33     45.35 o 
  -6   1   5     4872.14     5084.97     93.98 o 
  -5   1   5      942.17      988.63     38.90 o 
  -4   1   5    11930.18    12118.08    140.94 o 
  -3   1   5     2943.30     2969.01     79.87 o 
  -2   1   5    30506.83    30045.61    439.64 o 
  -1   1   5      423.77      572.45     37.75 o 
   0   1   5    35210.54    34932.99    333.65 o 
   1   1   5      169.99      200.83     23.98 o 
   2   1   5    25393.82    26120.63    328.70 o 
   3   1   5     5454.20     5622.76    147.94 o 
   4   1   5    32107.01    32828.64    569.73 o 
   5   1   5      696.73      679.60     73.62 o 
   6   1   5      949.34     1008.93     91.86 o 
   7   1   5     5335.54     5550.88    205.75 o 
   8   1   5     4810.35     4460.01    192.58 o 
   9   1   5     1063.51     1369.34    133.75 o 
  10   1   5       35.27       68.48     99.20 o 
  11   1   5      131.62       87.75    108.06 o 
 -11   2   5     4104.40     4147.94    609.00 o 
 -10   2   5      153.58      214.66     77.06 o 
  -9   2   5     2691.08     2648.98    148.51 o 
  -8   2   5     2066.15     2162.25     91.79 o 
  -7   2   5    12428.49    12051.13    181.69 o 
  -6   2   5    14088.44    13978.09    172.43 o 
  -5   2   5     3670.35     3810.59     93.75 o 
  -4   2   5        5.49       23.60     21.70 o 
  -3   2   5    17258.32    16771.93    237.23 o 
  -2   2   5    26555.18    25459.98    326.33 o 
  -1   2   5     9578.81     9399.23    154.17 o 
   0   2   5     1652.72     1587.73     39.19 o 
   1   2   5    32915.72    33455.17    442.30 o 
   2   2   5     3673.06     3879.79    111.74 o 
   3   2   5     7037.29     7180.21    174.94 o 
   4   2   5    21770.49    22933.84    442.30 o 
   5   2   5    13530.47    13872.91    393.53 o 
   6   2   5      124.28      139.41     62.14 o 
   7   2   5     2366.11     2044.56    129.33 o 
   8   2   5     3005.07     3097.05    168.10 o 
   9   2   5     6900.31     6529.16    247.15 o 
  10   2   5     2820.82     2924.16    190.51 o 
  11   2   5     2099.78     2366.80    211.65 o 
 -11   3   5     2698.68     2772.09    188.34 o 
 -10   3   5     5166.07     5434.12    184.71 o 
  -9   3   5       26.08       57.50     52.14 o 
  -8   3   5    13156.25    13588.22    206.55 o 
  -7   3   5      183.59      195.48     40.01 o 
  -6   3   5     7812.07     7769.87    116.33 o 
  -5   3   5     4009.02     3743.12     71.72 o 
  -4   3   5    12170.30    11951.43    158.17 o 
  -3   3   5     2007.60     1829.77     75.11 o 
  -2   3   5    11724.86    11801.27    178.99 o 
  -1   3   5      351.05      367.70     34.01 o 
   0   3   5     2654.03     2573.65     52.11 o 
   1   3   5        8.48       12.45     16.62 o 
   2   3   5     5592.85     5494.14     86.50 o 
   3   3   5     9049.15     9174.23    159.98 o 
   4   3   5     8199.60     8412.05    127.25 o 
   5   3   5       98.56       95.07     73.91 o 
   6   3   5    14059.56    14575.57    579.14 o 
   7   3   5     8258.43     8384.65    250.38 o 
   8   3   5    12915.23    13258.29    701.82 o 
   9   3   5      970.10      929.42    126.41 o 
  10   3   5     7456.09     8180.33    300.04 o 
  11   3   5      141.01      167.85    184.52 o 
 -11   4   5     2170.21     2390.33    280.42 o 
 -10   4   5      197.48      208.85     76.37 o 
  -9   4   5    26070.05    25003.26    437.57 o 
  -8   4   5      280.26      388.12     49.77 o 
  -7   4   5     8503.71     8474.89    163.82 o 
  -6   4   5     1142.67     1233.01     48.54 o 
  -5   4   5    31210.83    29880.17    336.31 o 
  -4   4   5     1131.32     1169.69     44.04 o 
  -3   4   5      309.36      333.12     35.90 o 
  -2   4   5     8462.22     8182.55    137.75 o 
  -1   4   5    12577.37    12546.57    162.38 o 
   0   4   5     1254.54     1207.78     39.83 o 
   1   4   5      481.41      467.70     31.82 o 
   2   4   5     1668.62     1589.55     46.64 o 
   3   4   5    13578.68    13619.19    184.49 o 
   4   4   5     4440.25     4478.42    102.86 o 
   5   4   5     1477.73     1456.97     66.08 o 
   6   4   5      160.91      157.23     87.55 o 
   7   4   5    21593.69    21632.25    465.25 o 
   8   4   5      258.54      252.44     97.50 o 
   9   4   5     9271.85     9856.48    311.45 o 
  10   4   5      271.95      414.89    116.82 o 
 -11   5   5       42.98       53.26    102.08 o 
 -10   5   5     5321.28     5027.56    178.84 o 
  -9   5   5       20.43       51.72     56.51 o 
  -8   5   5    17138.46    16790.15    240.41 o 
  -7   5   5      230.40      310.55     44.41 o 
  -6   5   5    14248.27    14227.89    193.97 o 
  -5   5   5      472.59      537.24     40.58 o 
  -4   5   5    12748.19    12723.08    168.21 o 
  -3   5   5     1348.94     1328.37     89.77 o 
  -2   5   5     5963.48     6029.64    130.27 o 
  -1   5   5        2.98       19.93     36.28 o 
   0   5   5      325.17      454.92     36.22 o 
   1   5   5       21.15       60.73     23.41 o 
   2   5   5     3887.13     3725.26     64.88 o 
   3   5   5     1094.49     1203.96     67.33 o 
   4   5   5     1774.41     1816.55     75.49 o 
   5   5   5     2209.51     2180.61    118.43 o 
   6   5   5    24088.26    23689.50    483.40 o 
   7   5   5       16.14        4.07     70.89 o 
   8   5   5     4856.30     4842.32    264.00 o 
   9   5   5       17.35      106.09     91.99 o 
  10   5   5    18938.42    19417.67    491.23 o 
 -11   6   5     1380.74     1381.78    155.38 o 
 -10   6   5        0.63       67.87    110.00 o 
  -9   6   5    13046.42    12940.99    242.02 o 
  -8   6   5      475.56      494.25     54.88 o 
  -7   6   5     2891.11     2599.35     84.84 o 
  -6   6   5     2675.31     2661.83     85.23 o 
  -5   6   5    18749.36    18532.74    230.34 o 
  -4   6   5      606.24      599.78     43.74 o 
  -3   6   5     2461.69     2450.65     70.48 o 
  -2   6   5     9995.64     9967.54    153.69 o 
  -1   6   5    22750.11    22449.57    302.39 o 
   0   6   5      995.31      945.29     52.83 o 
   1   6   5      154.73      141.65     24.64 o 
   2   6   5      103.72      100.27     24.12 o 
   3   6   5    18276.04    17889.22    210.63 o 
   4   6   5    10202.69    10114.19    156.33 o 
   5   6   5     1472.73     1400.19     70.86 o 
   6   6   5     1096.19     1135.42     73.35 o 
   7   6   5    15747.12    15779.81    381.85 o 
   8   6   5      858.12     1106.39    122.08 o 
   9   6   5     4460.00     3982.66    359.05 o 
  10   6   5      313.37      224.69    112.08 o 
 -10   7   5     2155.54     2124.64    160.67 o 
  -9   7   5       21.84       48.45     56.67 o 
  -8   7   5     4595.27     4400.90    129.81 o 
  -7   7   5      527.76      518.25     52.84 o 
  -6   7   5     5913.88     5910.73    131.32 o 
  -5   7   5     6283.73     6500.92    111.48 o 
  -4   7   5     9413.42     9365.12    130.74 o 
  -3   7   5     4748.43     4684.47     82.80 o 
  -2   7   5    11597.38    11530.66    142.65 o 
  -1   7   5      196.45      226.64     25.48 o 
   0   7   5    15716.38    15685.15    210.27 o 
   1   7   5      852.85      799.92     36.74 o 
   2   7   5    20545.15    19765.42    228.43 o 
   3   7   5     4439.31     4190.53     89.35 o 
   4   7   5     3223.90     3445.09    104.57 o 
   5   7   5       93.97      149.41     45.29 o 
   6   7   5     7508.04     7531.24    236.90 o 
   7   7   5     6825.04     6567.66    232.82 o 
   8   7   5     1308.77     1424.26    137.33 o 
   9   7   5      814.04      900.36    128.00 o 
  10   7   5     3960.30     4106.38    230.71 o 
 -10   8   5      869.19      970.57    100.97 o 
  -9   8   5      364.29      481.99     85.45 o 
  -8   8   5     1784.96     1684.86    172.34 o 
  -7   8   5     1726.14     1703.04     84.41 o 
  -6   8   5     1888.99     1804.87     84.56 o 
  -5   8   5     2540.12     2520.29     75.38 o 
  -4   8   5     1645.59     1718.72     57.92 o 
  -3   8   5    12298.71    12255.81    204.38 o 
  -2   8   5     8036.39     7936.30    128.96 o 
  -1   8   5    21238.13    20992.84    241.60 o 
   0   8   5     2312.32     2269.85     66.65 o 
   1   8   5    22801.29    22940.21    286.01 o 
   2   8   5     2379.77     2293.21     59.93 o 
   3   8   5    12798.81    12640.76    165.66 o 
   4   8   5    18389.35    18272.60    254.57 o 
   5   8   5     7252.43     7355.46    306.13 o 
   6   8   5        6.51      -49.57     45.02 o 
   7   8   5     1491.18     1675.68    135.36 o 
   8   8   5     1137.44     1362.96    140.34 o 
   9   8   5      810.40      935.31    136.39 o 
 -10   9   5      995.64      839.41    103.20 o 
  -9   9   5       30.66       21.36     60.45 o 
  -8   9   5      110.03       36.76     55.82 o 
  -7   9   5        4.51       23.17     48.42 o 
  -6   9   5     1899.51     1965.16     75.94 o 
  -5   9   5      845.58      893.39     47.53 o 
  -4   9   5     4458.93     4474.14     86.15 o 
  -3   9   5      201.43      197.19     30.04 o 
  -2   9   5    13901.13    13858.24    164.42 o 
  -1   9   5      158.35      197.98     42.46 o 
   0   9   5    24164.80    23683.82    353.41 o 
   1   9   5      385.04      461.93     49.37 o 
   2   9   5    16795.82    16684.85    302.68 o 
   3   9   5     1009.16      860.62     52.51 o 
   4   9   5    16676.34    16817.21    244.62 o 
   5   9   5     1135.80     1118.50     76.36 o 
   6   9   5      887.28     1070.67     93.06 o 
   7   9   5     1130.59     1044.82    121.91 o 
   8   9   5     1950.74     2490.91    176.90 o 
   9   9   5      276.22      416.08    120.07 o 
  -9  10   5       42.12       86.13    133.77 o 
  -8  10   5       22.07      149.05    120.19 o 
  -7  10   5     5552.11     5696.79    206.60 o 
  -6  10   5     1147.31     1120.77     70.18 o 
  -5  10   5      646.32      715.08     58.53 o 
  -4  10   5     2318.08     2327.18    120.52 o 
  -3  10   5    21357.78    21544.57    608.79 o 
  -2  10   5      759.17      781.07     82.30 o 
  -1  10   5     1297.81     1455.16    154.16 o 
   0  10   5       73.93       69.69     40.49 o 
   1  10   5    36555.27    35220.90    494.38 o 
   2  10   5      478.19      494.69     89.37 o 
   3  10   5     2958.17     3040.07     90.00 o 
   4  10   5      328.73      396.57     53.55 o 
   5  10   5    15755.61    15558.83    403.42 o 
   6  10   5      705.10      813.90     80.06 o 
   7  10   5      182.48      306.79    100.28 o 
   8  10   5      298.40      504.09    118.99 o 
   9  10   5     1912.92     1926.07    175.74 o 
  -8  11   5     2431.79     2311.27    229.62 o 
  -7  11   5      296.64      212.26    124.24 o 
  -6  11   5     3745.68     3585.26    207.87 o 
  -5  11   5     1475.17     1428.65    105.94 o 
  -4  11   5     4474.72     4452.09    164.34 o 
  -3  11   5     2131.30     2206.71    277.45 o 
  -2  11   5     3722.27     3630.42    144.20 o 
  -1  11   5     1044.78      967.32     84.55 o 
   0  11   5     8859.05     9098.02    272.54 o 
   1  11   5        2.22       38.88     40.56 o 
   2  11   5     2841.47     2710.88     97.60 o 
   3  11   5     1306.69     1294.19     98.69 o 
   4  11   5    13381.31    13371.87    319.36 o 
   5  11   5     1207.79     1118.31     85.58 o 
   6  11   5     1007.71     1093.82    129.49 o 
   7  11   5     2016.71     1811.98    212.87 o 
   8  11   5     7840.11     7806.28    293.66 o 
  -8  12   5      511.26      380.27    152.45 o 
  -7  12   5     8756.59     8431.28    296.46 o 
  -6  12   5     2241.11     2124.10    133.81 o 
  -5  12   5     3544.79     3451.07    345.56 o 
  -4  12   5       71.28       -6.41     62.42 o 
  -3  12   5     5644.89     5621.40    188.72 o 
  -2  12   5     4463.38     4131.43    160.74 o 
  -1  12   5      603.33      543.97    100.52 o 
   0  12   5      282.58      335.22     69.34 o 
   1  12   5     4101.66     4048.28    211.27 o 
   2  12   5      873.76      886.25     84.46 o 
   3  12   5      721.60      788.95    119.10 o 
   4  12   5     4901.27     4499.05    227.45 o 
   5  12   5     8491.48     8323.80    209.21 o 
   6  12   5       72.89       61.58     68.06 o 
   7  12   5     4391.15     4654.43    229.52 o 
  -7  13   5      114.60      -41.63     82.95 o 
  -6  13   5     8391.42     7728.26    305.09 o 
  -5  13   5      288.66      415.03     90.37 o 
  -4  13   5     3737.22     3632.83    162.10 o 
  -3  13   5        5.36      -48.23     68.44 o 
  -2  13   5     1878.62     1835.63    145.09 o 
  -1  13   5        0.37      -83.35     55.56 o 
   0  13   5     1105.91     1075.94    123.16 o 
   1  13   5      305.35      327.31     72.24 o 
   2  13   5     1389.17     1322.22    101.72 o 
   3  13   5      213.35      208.01     69.11 o 
   4  13   5      822.19     1089.60    144.81 o 
   5  13   5      681.28      678.98    117.50 o 
   6  13   5     5150.06     5424.20    213.48 o 
   7  13   5     1170.43     1161.05    148.90 o 
  -6  14   5       31.34       66.62     83.91 o 
  -5  14   5     8660.81     9380.66    277.55 o 
  -4  14   5     2766.80     2564.65    146.54 o 
  -3  14   5     1091.02     1056.35    110.37 o 
  -2  14   5     1016.95      804.91     98.49 o 
  -1  14   5     4297.80     4028.49    168.68 o 
   0  14   5      681.25      683.77     91.53 o 
   1  14   5       38.93       94.86     69.15 o 
   2  14   5     2177.20     1864.65    119.48 o 
   3  14   5     3149.91     3045.64    148.86 o 
   4  14   5       22.58      -12.26    100.09 o 
   5  14   5     1396.82     1464.47    213.01 o 
   6  14   5     1519.92     1569.75    244.52 o 
  -5  15   5      744.98      884.15    115.48 o 
  -4  15   5     3077.06     3283.32    173.47 o 
  -3  15   5     1237.45     1227.07    117.91 o 
  -2  15   5     3696.90     3515.82    277.49 o 
  -1  15   5      779.18      670.51     97.51 o 
   0  15   5     1738.58     1741.13    216.46 o 
   1  15   5       21.50       31.86     73.99 o 
   2  15   5     3111.50     3165.04    157.20 o 
   3  15   5      491.37      483.95     88.72 o 
   4  15   5      579.20      639.51    135.28 o 
   5  15   5     1574.40     1397.18    195.00 o 
  -3  16   5      821.42      751.14    141.51 o 
  -2  16   5     1900.78     1814.38    202.73 o 
  -1  16   5     9988.89    10185.45    292.87 o 
   0  16   5       33.31       72.50    100.42 o 
   1  16   5     1483.56     1441.39    122.73 o 
   2  16   5        2.33       31.00     77.81 o 
   3  16   5     6812.96     6675.78    518.90 o 
 -10   0   6    11857.84    11657.97    337.22 o 
  -8   0   6      254.85      433.43    126.08 o 
  -6   0   6     8273.98     8115.44    229.43 o 
  -4   0   6      168.76      206.73     59.10 o 
  -2   0   6     1529.09     1401.94     84.96 o 
   0   0   6    12288.50    12253.73    239.66 o 
   2   0   6    15313.74    15492.79    296.70 o 
   4   0   6    31698.29    30524.06    765.08 o 
   6   0   6    13487.48    13757.44    457.91 o 
   8   0   6    10060.63    11461.17    459.61 o 
  10   0   6      596.55      616.02    176.60 o 
 -11   1   6    11157.69    11157.17    359.35 o 
 -10   1   6        1.26       36.31     61.50 o 
  -9   1   6     1971.33     2084.62    100.06 o 
  -8   1   6     2310.88     2164.92     93.71 o 
  -7   1   6    15305.89    14520.25    242.15 o 
  -6   1   6        2.24        9.21     37.42 o 
  -5   1   6       35.59        9.92     34.44 o 
  -4   1   6     1919.35     1750.13     70.90 o 
  -3   1   6    15980.15    15988.43    431.89 o 
  -2   1   6     4433.41     4029.75     70.45 o 
  -1   1   6      163.77      226.62     34.07 o 
   0   1   6       97.48      139.96     19.45 o 
   1   1   6    53881.16    54368.87    606.17 o 
   2   1   6     6080.93     6004.39    143.93 o 
   3   1   6    11259.76    11621.92    321.22 o 
   4   1   6     2331.87     2376.47    107.40 o 
   5   1   6    33362.82    33527.44    605.30 o 
   6   1   6       36.78      106.99     64.20 o 
   7   1   6     4091.49     4288.63    202.87 o 
   8   1   6     1555.48     1666.12    170.47 o 
   9   1   6     8424.93     8353.03    285.83 o 
  10   1   6      164.69      449.56    121.54 o 
 -11   2   6     1732.50     1871.87    425.46 o 
 -10   2   6     4968.54     5042.13    175.38 o 
  -9   2   6      158.28      220.13     61.51 o 
  -8   2   6     3845.33     3752.93    122.29 o 
  -7   2   6     4403.57     4440.03    122.04 o 
  -6   2   6     6298.98     6097.71    137.52 o 
  -5   2   6      236.99      353.35     46.44 o 
  -4   2   6     8903.54     8472.79    157.64 o 
  -3   2   6      501.80      584.89     47.02 o 
  -2   2   6     6815.96     6615.50    129.77 o 
  -1   2   6     5064.52     4861.82     84.20 o 
   0   2   6    13505.62    13451.29    153.87 o 
   1   2   6    14172.41    14544.74    230.42 o 
   2   2   6     9144.90     9021.05    142.23 o 
   3   2   6       13.14       -1.43     38.08 o 
   4   2   6    14296.91    14424.88    304.72 o 
   5   2   6      355.67      352.10     68.03 o 
   6   2   6     6975.96     6829.51    215.04 o 
   7   2   6     5041.19     5015.25    196.13 o 
   8   2   6     7193.59     7336.44    252.09 o 
   9   2   6       47.37       23.35     92.99 o 
  10   2   6     1445.93     1658.49    161.81 o 
 -11   3   6     1521.46     1461.76    156.11 o 
 -10   3   6       16.81       41.13     74.14 o 
  -9   3   6     4534.75     4307.42    134.27 o 
  -8   3   6     8671.68     8551.68    181.14 o 
  -7   3   6     4883.85     4740.08    125.88 o 
  -6   3   6     1224.69     1169.70     84.71 o 
  -5   3   6    21971.42    21491.02    306.36 o 
  -4   3   6     5437.00     5268.10    144.92 o 
  -3   3   6    12775.36    12248.09    196.22 o 
  -2   3   6    18069.21    17317.14    249.01 o 
  -1   3   6    28984.11    29275.96    375.28 o 
   0   3   6      822.91      882.68     51.68 o 
   1   3   6     4196.46     4035.66    105.88 o 
   2   3   6    13893.48    13509.85    168.99 o 
   3   3   6     7423.03     7531.58    127.13 o 
   4   3   6     2347.24     2452.26     80.60 o 
   5   3   6     4406.32     4425.07    175.37 o 
   6   3   6      690.22      786.90     94.45 o 
   7   3   6     7691.51     8352.94    256.40 o 
   8   3   6     5545.11     5555.83    225.80 o 
   9   3   6     3020.09     3235.10    287.16 o 
  10   3   6        4.52       29.10    101.01 o 
 -11   4   6     1015.31     1252.22    148.03 o 
 -10   4   6      699.98      691.34     95.16 o 
  -9   4   6      292.07      266.12     62.93 o 
  -8   4   6     9601.71     9308.77    191.34 o 
  -7   4   6     1349.22     1243.56     95.27 o 
  -6   4   6    10703.79    10673.48    213.21 o 
  -5   4   6       42.39       50.89     38.47 o 
  -4   4   6    27157.92    26291.34    353.80 o 
  -3   4   6        3.27       36.06     31.68 o 
  -2   4   6    22764.42    22457.23    383.06 o 
  -1   4   6        5.26       14.96     30.37 o 
   0   4   6    16258.77    15909.81    199.30 o 
   1   4   6     2990.94     3021.33     64.97 o 
   2   4   6     6092.71     6089.62     98.77 o 
   3   4   6        0.13       20.55     33.76 o 
   4   4   6       75.66      144.78     28.89 o 
   5   4   6      280.02      409.59     48.01 o 
   6   4   6     3712.01     3816.92    283.53 o 
   7   4   6      773.66      906.24    109.21 o 
   8   4   6     1602.22     1431.91    133.12 o 
   9   4   6       23.23        3.87     89.95 o 
  10   4   6     8645.10     9262.08    323.04 o 
 -10   5   6      315.22      453.09     78.88 o 
  -9   5   6     8206.88     8030.24    183.11 o 
  -8   5   6       15.01       12.83     49.70 o 
  -7   5   6     2444.90     2438.69    151.61 o 
  -6   5   6      230.47      343.43     49.94 o 
  -5   5   6    49428.63    48392.74    594.06 o 
  -4   5   6      229.12      284.15     42.25 o 
  -3   5   6     8046.98     7994.44    147.97 o 
  -2   5   6       12.96       15.35     26.63 o 
  -1   5   6    36809.89    35074.70    384.55 o 
   0   5   6      522.42      555.91     37.96 o 
   1   5   6      175.73      180.26     29.67 o 
   2   5   6      415.02      447.06     33.39 o 
   3   5   6    12362.09    12100.83    179.07 o 
   4   5   6      169.28      232.74     32.42 o 
   5   5   6       59.96       66.58     39.82 o 
   6   5   6      749.37     1127.95    145.14 o 
   7   5   6     8920.73     8530.22    263.14 o 
   8   5   6      371.52      389.87     97.95 o 
   9   5   6     1291.30     1326.25    143.90 o 
  10   5   6       68.71      106.28    107.51 o 
 -10   6   6      942.95      897.05    100.71 o 
  -9   6   6      628.34      549.36     73.04 o 
  -8   6   6     9191.67     8959.43    185.71 o 
  -7   6   6     2942.09     2949.90    215.26 o 
  -6   6   6     4435.94     4474.61    118.36 o 
  -5   6   6       59.93       73.40     46.00 o 
  -4   6   6    10988.83    10733.91    182.03 o 
  -3   6   6      955.01      918.34     47.78 o 
  -2   6   6    17577.42    17729.51    265.69 o 
  -1   6   6     2602.37     2502.62     66.29 o 
   0   6   6    11293.58    10951.58    189.67 o 
   1   6   6     4271.56     4070.61     79.11 o 
   2   6   6     6513.33     6234.18     94.04 o 
   3   6   6       75.03      112.72     25.05 o 
   4   6   6      760.60      813.73     49.36 o 
   5   6   6      291.52      252.92     47.29 o 
   6   6   6     5917.77     5537.97    201.42 o 
   7   6   6     2186.45     2122.55    176.36 o 
   8   6   6     2572.95     2360.94    161.49 o 
   9   6   6      389.15      490.23    116.13 o 
  10   6   6     7683.99     7611.65    297.20 o 
 -10   7   6       49.33       48.56     78.57 o 
  -9   7   6     5652.93     5607.84    298.91 o 
  -8   7   6     5147.30     5320.83    128.22 o 
  -7   7   6     2104.07     2083.95     81.92 o 
  -6   7   6      933.69      855.99     63.67 o 
  -5   7   6    14163.97    13737.18    405.74 o 
  -4   7   6     4004.31     3946.15    100.57 o 
  -3   7   6     3093.21     3281.96     87.85 o 
  -2   7   6    10074.17     9438.64    357.49 o 
  -1   7   6    12256.84    11852.37    161.89 o 
   0   7   6       37.28       67.42     29.29 o 
   1   7   6     5087.96     4854.12     99.84 o 
   2   7   6     9474.49     9134.45    133.37 o 
   3   7   6    14820.54    14938.68    175.28 o 
   4   7   6      781.98      846.52     44.27 o 
   5   7   6     6561.37     6315.40    198.85 o 
   6   7   6        2.52       27.08     69.90 o 
   7   7   6     8093.98     7419.74    426.45 o 
   8   7   6     5978.18     6005.82    339.62 o 
   9   7   6     1183.66     1274.98    393.58 o 
 -10   8   6     5603.19     5630.02    168.88 o 
  -9   8   6       59.93      118.57     64.83 o 
  -8   8   6     3068.53     2831.84    221.44 o 
  -7   8   6     1256.04     1155.25     76.53 o 
  -6   8   6     1898.79     1973.45    128.52 o 
  -5   8   6      167.11      189.19     40.28 o 
  -4   8   6      941.17     1035.62     49.28 o 
  -3   8   6       40.80       45.91     28.69 o 
  -2   8   6     5130.99     5261.10     91.65 o 
  -1   8   6     1860.38     1925.17     59.59 o 
   0   8   6     5964.25     5956.39    113.44 o 
   1   8   6     2231.01     2263.64     69.73 o 
   2   8   6    14124.55    13738.47    179.28 o 
   3   8   6      313.23      316.78     33.31 o 
   4   8   6    14474.38    14553.57    211.35 o 
   5   8   6       17.60       42.71     48.27 o 
   6   8   6    10856.32    10745.56    300.58 o 
   7   8   6     2052.21     2353.61    158.04 o 
   8   8   6     5093.97     4933.59    611.35 o 
   9   8   6       52.98      220.29    232.64 o 
  -9   9   6     1362.52     1501.57     97.86 o 
  -8   9   6      630.51      662.80    103.98 o 
  -7   9   6     6069.85     6093.89    154.39 o 
  -6   9   6     2058.43     2100.00     79.04 o 
  -5   9   6      862.00      912.58     51.19 o 
  -4   9   6     2084.09     2163.04     66.56 o 
  -3   9   6     4941.76     5015.89     97.43 o 
  -2   9   6     2027.66     2055.16     73.90 o 
  -1   9   6      258.86      385.42     91.96 o 
   0   9   6     1452.97     1558.78     76.02 o 
   1   9   6    21020.51    20651.75    322.39 o 
   2   9   6     1159.95     1178.52     66.84 o 
   3   9   6     8236.98     8202.54    189.58 o 
   4   9   6     1114.48     1037.75     81.28 o 
   5   9   6    20523.30    20102.49    342.70 o 
   6   9   6      918.60      903.17    111.61 o 
   7   9   6     3057.75     3120.38    183.15 o 
   8   9   6      869.95      865.64    148.77 o 
   9   9   6     5994.82     6009.59    410.70 o 
  -9  10   6     1059.59      944.32    193.49 o 
  -8  10   6     1181.11     1086.11    181.60 o 
  -7  10   6      245.55      243.83     71.18 o 
  -6  10   6     5512.30     5757.42    168.67 o 
  -5  10   6      291.52      280.30     57.99 o 
  -4  10   6     2700.44     2810.73     97.04 o 
  -3  10   6      410.75      446.48     64.79 o 
  -2  10   6      951.83      932.46     79.93 o 
  -1  10   6      502.47      655.39     61.20 o 
   0  10   6     8723.24     8532.42    257.81 o 
   1  10   6     1542.07     1659.72     78.89 o 
   2  10   6     9868.28     9516.28    189.34 o 
   3  10   6      263.07      255.73     44.63 o 
   4  10   6    20983.61    20939.71    346.36 o 
   5  10   6       23.54      -33.48     50.37 o 
   6  10   6     4237.51     4082.57    219.53 o 
   7  10   6      453.77      416.53    107.96 o 
   8  10   6     5711.25     6265.37    267.83 o 
  -8  11   6     2727.20     2934.75    256.32 o 
  -7  11   6     7213.90     6956.64    350.09 o 
  -6  11   6       99.06        7.94     70.82 o 
  -5  11   6       82.21      119.29    100.75 o 
  -4  11   6      166.74      137.90     70.45 o 
  -3  11   6    10138.21    10658.84    291.62 o 
  -2  11   6     3522.42     3489.45    170.08 o 
  -1  11   6     1268.84     1309.17     78.45 o 
   0  11   6     1426.07     1555.20     83.04 o 
   1  11   6    14355.37    14524.46    256.59 o 
   2  11   6     4615.58     4476.02    128.40 o 
   3  11   6     1559.45     1510.30     81.50 o 
   4  11   6      244.34      217.74     52.34 o 
   5  11   6     7455.23     7929.03    194.95 o 
   6  11   6       66.38       53.78     63.02 o 
   7  11   6     1267.66     1364.08    144.34 o 
   8  11   6     1183.38     1280.44    155.52 o 
  -7  12   6     1421.17     1575.15    205.75 o 
  -6  12   6     7127.19     6963.11    233.44 o 
  -5  12   6       58.34       94.37     75.40 o 
  -4  12   6     9011.67     9044.90    348.95 o 
  -3  12   6        2.15       71.59     67.66 o 
  -2  12   6     8219.80     8724.27    578.20 o 
  -1  12   6     2123.39     2108.46    129.05 o 
   0  12   6     3752.38     3388.46    197.02 o 
   1  12   6     2344.98     2443.95    124.65 o 
   2  12   6     2217.75     2286.02    123.05 o 
   3  12   6       26.75       25.35     58.41 o 
   4  12   6     4637.65     4707.54    242.35 o 
   5  12   6      284.15      165.62     66.69 o 
   6  12   6     1209.52     1217.35    101.80 o 
   7  12   6      904.31      778.38    202.12 o 
  -7  13   6     3833.03     3596.62    278.30 o 
  -6  13   6     1113.28     1196.84    309.66 o 
  -5  13   6     7895.36     8553.21    335.28 o 
  -4  13   6     1683.86     1856.49    130.66 o 
  -3  13   6    10140.82     9932.81    273.97 o 
  -2  13   6     3085.98     3174.36    154.64 o 
  -1  13   6     7588.71     7794.38    231.50 o 
   0  13   6      950.57      893.55     95.34 o 
   1  13   6     2352.97     2237.54    126.97 o 
   2  13   6     2514.51     2114.35    121.03 o 
   3  13   6      485.70      559.71     79.57 o 
   4  13   6      435.65      270.09    106.22 o 
   5  13   6      365.58      256.94     90.67 o 
   6  13   6      633.87      779.78    112.02 o 
  -6  14   6     4924.22     4998.24    212.00 o 
  -5  14   6      220.40      104.15     88.37 o 
  -4  14   6     8282.76     8477.62    451.64 o 
  -3  14   6       41.99       15.17     74.03 o 
  -2  14   6     8669.59     8473.57    253.91 o 
  -1  14   6      324.66      248.83     78.74 o 
   0  14   6     3055.48     2901.49    148.12 o 
   1  14   6        9.55      122.55     71.91 o 
   2  14   6     1788.86     1636.49    115.95 o 
   3  14   6      179.50       81.89     73.24 o 
   4  14   6      359.02      236.50    115.37 o 
   5  14   6      353.92      303.10    100.77 o 
  -4  15   6      190.14      233.67    191.32 o 
  -3  15   6     1231.91     1260.60    123.56 o 
  -2  15   6      356.08      351.87     95.75 o 
  -1  15   6     9053.21     9861.71    283.71 o 
   0  15   6     1970.28     2238.92    141.82 o 
   1  15   6      100.39       77.76     76.62 o 
   2  15   6      221.70      339.63     84.13 o 
   3  15   6     5196.90     4963.95    274.62 o 
   4  15   6       50.87      144.05    117.83 o 
  -2  16   6     2654.98     2759.13    199.62 o 
  -1  16   6      649.24      631.09    102.46 o 
   0  16   6     2715.50     2559.14    157.71 o 
   1  16   6     1128.24      961.57    139.43 o 
   2  16   6     5607.60     5950.61    251.93 o 
 -11   0   7    10932.04    10904.87    349.17 o 
  -9   0   7     5907.95     5769.78    308.01 o 
  -7   0   7    26716.03    24900.17    564.19 o 
  -5   0   7      189.35      229.62     66.51 o 
  -3   0   7    15260.57    14856.39    392.11 o 
  -1   0   7     2242.82     2337.12     84.05 o 
   1   0   7    10842.17    10974.70    230.46 o 
   3   0   7      260.00      300.99     59.24 o 
   5   0   7    41253.50    40429.60   1005.45 o 
   7   0   7     5983.77     5684.59    305.75 o 
   9   0   7    25934.28    25276.53    801.40 o 
 -11   1   7       11.27       92.84     75.75 o 
 -10   1   7    13833.82    13877.53    270.58 o 
  -9   1   7      211.59      181.18     62.52 o 
  -8   1   7     9280.29     8349.86    184.85 o 
  -7   1   7     2122.53     2025.48     92.39 o 
  -6   1   7    17914.75    17517.25    277.36 o 
  -5   1   7      742.45      685.31     57.84 o 
  -4   1   7     1099.77     1001.78     62.85 o 
  -3   1   7     4155.11     4313.73    111.30 o 
  -2   1   7     4963.54     4845.90    103.90 o 
  -1   1   7      714.11      809.20     34.39 o 
   0   1   7     1048.97     1085.35     38.67 o 
   1   1   7      315.67      315.18     32.40 o 
   2   1   7    10904.66    11197.56    171.03 o 
   3   1   7     2020.49     1898.78    145.06 o 
   4   1   7    10427.88    10052.54    241.37 o 
   5   1   7     2231.22     2193.13    200.99 o 
   6   1   7     6855.27     7207.90    249.15 o 
   7   1   7       41.68       38.39     73.11 o 
   8   1   7    15472.34    16267.83    406.81 o 
   9   1   7        2.95       11.06     93.80 o 
  10   1   7     5243.80     5466.30    254.92 o 
 -10   2   7      797.64      888.92     87.87 o 
  -9   2   7     4408.04     4450.16    142.30 o 
  -8   2   7     3375.70     3514.87    150.78 o 
  -7   2   7     7043.50     7337.13    165.45 o 
  -6   2   7     1389.85     1331.53     99.29 o 
  -5   2   7     7025.81     7094.89    201.03 o 
  -4   2   7    12549.24    12029.55    207.71 o 
  -3   2   7    16713.09    16075.21    248.50 o 
  -2   2   7     1510.58     1539.91    102.21 o 
  -1   2   7     4108.58     4067.70     81.71 o 
   0   2   7     2189.82     2151.39     55.18 o 
   1   2   7    13539.78    13762.12    194.10 o 
   2   2   7    16678.78    16272.80    226.31 o 
   3   2   7     5916.35     6069.50    141.75 o 
   4   2   7        6.15       49.61     47.51 o 
   5   2   7    13830.09    13705.98    312.81 o 
   6   2   7    11724.58    11898.79    302.18 o 
   7   2   7     5127.29     5016.41    251.98 o 
   8   2   7     1236.19     1370.92    133.98 o 
   9   2   7     6009.55     6793.90    307.87 o 
  10   2   7        7.39       67.72    114.58 o 
 -10   3   7      430.55      365.76     75.74 o 
  -9   3   7      928.81     1053.11     84.73 o 
  -8   3   7     3055.01     3041.59    113.53 o 
  -7   3   7     3117.29     3137.03    110.92 o 
  -6   3   7     3971.72     3767.89    113.57 o 
  -5   3   7     1055.81      929.65     64.35 o 
  -4   3   7    10968.08    10703.69    216.43 o 
  -3   3   7     6016.99     5875.31    150.59 o 
  -2   3   7    16994.34    16666.04    377.64 o 
  -1   3   7      556.36      657.09     38.35 o 
   0   3   7    20039.40    19517.92    229.36 o 
   1   3   7     2143.80     2246.03     66.46 o 
   2   3   7    12421.49    12393.60    186.55 o 
   3   3   7     2915.99     2950.11     84.48 o 
   4   3   7     9106.55     9361.58    233.30 o 
   5   3   7     4133.43     4364.52    163.68 o 
   6   3   7     1853.03     1802.44    123.62 o 
   7   3   7      135.26      153.93     80.01 o 
   8   3   7     1466.50     1545.50    138.97 o 
   9   3   7      512.96      406.16    115.66 o 
  10   3   7     2442.13     2727.47    199.03 o 
 -10   4   7       72.36       90.90     70.14 o 
  -9   4   7     2295.66     2309.17    109.42 o 
  -8   4   7      602.47      514.35     66.96 o 
  -7   4   7      109.36      189.22     53.02 o 
  -6   4   7      383.19      410.45     55.06 o 
  -5   4   7    14842.72    14860.33    242.60 o 
  -4   4   7     5694.56     5491.12    200.71 o 
  -3   4   7    12418.31    11794.07    199.43 o 
  -2   4   7      995.48     1042.37     59.85 o 
  -1   4   7    58570.44    57502.38    684.96 o 
   0   4   7     2257.86     2292.74     73.24 o 
   1   4   7     8992.76     8653.55    142.21 o 
   2   4   7     3926.27     3712.30    107.73 o 
   3   4   7    30828.21    29899.46    333.01 o 
   4   4   7     1599.94     1577.15     79.26 o 
   5   4   7       75.54       85.79     58.70 o 
   6   4   7     1616.12     1697.51    149.67 o 
   7   4   7     4432.58     4572.10    354.05 o 
   8   4   7      785.26      801.81    184.57 o 
   9   4   7       38.00      172.58    103.33 o 
  10   4   7      356.03      313.19    118.15 o 
 -10   5   7       59.76       99.63     82.74 o 
  -9   5   7       85.45       70.24     59.35 o 
  -8   5   7     3064.25     3100.27    116.74 o 
  -7   5   7       80.15       31.49     49.94 o 
  -6   5   7      369.47      316.29     54.40 o 
  -5   5   7     1996.77     2068.13     86.72 o 
  -4   5   7    26059.44    24812.80    346.50 o 
  -3   5   7      220.47      250.08     43.39 o 
  -2   5   7    14987.68    14558.92    228.04 o 
  -1   5   7      858.06      834.83     54.13 o 
   0   5   7    31557.99    30966.44    377.00 o 
   1   5   7      688.21      695.55     39.88 o 
   2   5   7    11643.32    11479.67    159.47 o 
   3   5   7      295.04      338.67     37.31 o 
   4   5   7     5509.34     5494.62    116.82 o 
   5   5   7       10.98       27.38     43.19 o 
   6   5   7     4979.66     4646.10    186.18 o 
   7   5   7       32.97       46.67     97.83 o 
   8   5   7       56.20      197.03     97.15 o 
   9   5   7       43.19      117.83    102.02 o 
 -10   6   7      569.19      810.45     90.14 o 
  -9   6   7     4336.76     4422.44    166.88 o 
  -8   6   7     1580.73     1601.08     91.94 o 
  -7   6   7      724.72      753.58     68.54 o 
  -6   6   7      562.34      561.95     61.67 o 
  -5   6   7     9670.33     9437.38    179.91 o 
  -4   6   7     4641.77     4554.31    117.24 o 
  -3   6   7     1953.77     1993.29     78.89 o 
  -2   6   7       55.21       50.56     32.23 o 
  -1   6   7    38687.73    37827.54    419.52 o 
   0   6   7       18.42        2.35     34.64 o 
   1   6   7     2558.68     2771.80    118.49 o 
   2   6   7     8072.08     7921.02    114.78 o 
   3   6   7    22912.44    22575.35    243.93 o 
   4   6   7      629.55      673.60     46.67 o 
   5   6   7      136.37      133.80     47.06 o 
   6   6   7     4451.88     4411.58    366.31 o 
   7   6   7     8541.14     8538.98    602.53 o 
   8   6   7      325.30      489.64    109.79 o 
   9   6   7      657.37      732.50    129.39 o 
  -9   7   7     1066.53      999.98     90.51 o 
  -8   7   7     6301.06     6572.92    148.17 o 
  -7   7   7     4922.87     4744.43    131.72 o 
  -6   7   7     4919.02     4749.40    141.69 o 
  -5   7   7     1374.05     1427.77     75.25 o 
  -4   7   7    10505.80    10430.37    277.11 o 
  -3   7   7     7217.12     7004.43    127.86 o 
  -2   7   7     4835.26     4849.50    104.86 o 
  -1   7   7      218.35      205.00     38.31 o 
   0   7   7     3101.33     3140.07     98.26 o 
   1   7   7     1339.34     1319.29     52.19 o 
   2   7   7     7666.10     7507.57    111.89 o 
   3   7   7     2081.73     2085.59     61.25 o 
   4   7   7     7705.58     7538.22    131.41 o 
   5   7   7     1214.40     1291.35     68.18 o 
   6   7   7    10843.33    10559.49    296.94 o 
   7   7   7        1.51       68.40     86.25 o 
   8   7   7     2859.15     3067.61    191.02 o 
   9   7   7       53.80       15.25    106.43 o 
  -9   8   7     5853.16     5902.85    171.02 o 
  -8   8   7      878.81      795.93     70.47 o 
  -7   8   7    10968.02    11021.75    191.17 o 
  -6   8   7      127.17      104.69     44.76 o 
  -5   8   7     3700.13     3823.26    114.42 o 
  -4   8   7     3362.38     3366.22    101.71 o 
  -3   8   7     2916.14     2830.55    126.76 o 
  -2   8   7     2139.46     2074.09     63.20 o 
  -1   8   7      123.46      138.54     34.03 o 
   0   8   7     5044.47     4909.92    108.67 o 
   1   8   7     4454.24     4538.81    177.95 o 
   2   8   7     8787.30     8339.09    194.46 o 
   3   8   7     3275.04     3376.59     81.72 o 
   4   8   7     1169.62     1232.13     67.03 o 
   5   8   7    11185.99    10871.45    223.32 o 
   6   8   7     3616.30     3693.78    179.62 o 
   7   8   7     7459.22     7098.29    257.65 o 
   8   8   7      877.41      912.97    131.52 o 
  -9   9   7      783.71     1011.68    133.73 o 
  -8   9   7     5787.60     5657.14    186.28 o 
  -7   9   7      656.56      681.90     64.18 o 
  -6   9   7     9630.73    10009.12    194.19 o 
  -5   9   7      409.75      395.54     49.86 o 
  -4   9   7      774.94      823.41     51.48 o 
  -3   9   7      543.30      609.83     58.08 o 
  -2   9   7     1274.79     1312.47     69.46 o 
  -1   9   7      471.92      371.02     55.65 o 
   0   9   7      957.82      915.11     66.76 o 
   1   9   7      264.13      372.07     52.52 o 
   2   9   7     2120.52     1948.07    124.39 o 
   3   9   7      717.46      666.26     49.40 o 
   4   9   7     6284.70     6134.93    200.43 o 
   5   9   7        0.24       53.55     47.29 o 
   6   9   7     6993.09     6980.64    249.43 o 
   7   9   7      165.76      285.50    102.50 o 
   8   9   7    12426.59    12561.67    376.15 o 
  -8  10   7       50.27      -26.60     90.25 o 
  -7  10   7    12035.85    12076.80    270.44 o 
  -6  10   7     2114.40     2217.30    119.81 o 
  -5  10   7     1979.68     2021.20     92.55 o 
  -4  10   7     1625.82     1609.88     83.09 o 
  -3  10   7     9755.41    10171.56    289.16 o 
  -2  10   7      739.27      756.05     69.93 o 
  -1  10   7      119.14       72.96     49.11 o 
   0  10   7     1129.94     1042.32     85.11 o 
   1  10   7     9825.76     9565.29    196.32 o 
   2  10   7      286.35      366.57     55.32 o 
   3  10   7      436.70      315.21     46.11 o 
   4  10   7     1993.34     1959.08     86.36 o 
   5  10   7    15186.07    15665.85    265.26 o 
   6  10   7       57.49       38.77     88.05 o 
   7  10   7     2151.54     2443.77    380.18 o 
  -7  11   7     1641.06     1496.29    206.13 o 
  -6  11   7     6802.37     6528.16    338.20 o 
  -5  11   7      845.31      719.15     98.88 o 
  -4  11   7     1059.37     1300.26    132.35 o 
  -3  11   7     1368.31     1492.41     79.21 o 
  -2  11   7     7954.32     7623.99    182.53 o 
  -1  11   7      144.40      115.71     53.79 o 
   0  11   7     5726.59     5583.43    148.66 o 
   1  11   7      784.42      893.36     71.47 o 
   2  11   7     5162.47     5298.56    248.48 o 
   3  11   7     1929.49     1904.29     92.86 o 
   4  11   7     3251.02     3514.28    115.96 o 
   5  11   7     4178.78     4313.69    131.28 o 
   6  11   7     1740.74     1766.17    119.21 o 
   7  11   7      166.86      144.56    103.53 o 
  -7  12   7     1851.42     1896.28    218.11 o 
  -6  12   7        5.11      -38.77    115.94 o 
  -5  12   7     3775.06     3527.79    171.21 o 
  -4  12   7     5135.68     5268.22    319.62 o 
  -3  12   7     9213.02     9051.54    453.25 o 
  -2  12   7      958.07      851.83    110.52 o 
  -1  12   7     4370.17     4520.07    173.34 o 
   0  12   7     1688.64     1621.50    111.84 o 
   1  12   7    12567.93    11812.79    287.83 o 
   2  12   7     4619.10     4541.02    572.39 o 
   3  12   7     1882.40     1794.64    117.07 o 
   4  12   7      336.02      213.70     68.43 o 
   5  12   7     4749.02     4896.55    145.41 o 
   6  12   7     2452.10     2445.14    136.08 o 
  -6  13   7     1689.14     1899.40    192.97 o 
  -5  13   7      151.19      135.70     87.42 o 
  -4  13   7     6773.03     7022.14    239.47 o 
  -3  13   7      748.91      906.30    104.70 o 
  -2  13   7    10102.50    10497.02    287.34 o 
  -1  13   7      391.48      322.92     96.37 o 
   0  13   7    10672.65    10324.67    274.13 o 
   1  13   7        9.22      -57.46     64.30 o 
   2  13   7     7236.90     7013.75    218.06 o 
   3  13   7      100.84      114.24    103.68 o 
   4  13   7     3554.66     3446.76    176.32 o 
   5  13   7      111.62       -5.16     86.97 o 
  -5  14   7     4053.31     4065.63    196.27 o 
  -4  14   7        7.12       52.20     85.62 o 
  -3  14   7     2180.81     2428.65    152.92 o 
  -2  14   7      953.38     1017.72    112.79 o 
  -1  14   7    12938.14    13556.08    712.53 o 
   0  14   7      789.95      758.33    160.09 o 
   1  14   7     3496.38     3671.33    171.96 o 
   2  14   7      132.45       97.59    103.49 o 
   3  14   7     6473.84     6783.82    321.03 o 
   4  14   7     1705.46     1719.51    141.64 o 
  -3  15   7      135.88      199.90     93.88 o 
  -2  15   7     3027.81     3126.78    194.19 o 
  -1  15   7       67.80       22.45     80.69 o 
   0  15   7     4471.51     4741.26    193.61 o 
   1  15   7      295.98      385.68     90.36 o 
   2  15   7     2906.59     3093.78    163.18 o 
 -10   0   8     9981.35     9448.26    313.28 o 
  -8   0   8     2558.69     2563.99    157.88 o 
  -6   0   8    29604.74    27802.86    565.55 o 
  -4   0   8    11195.87    10665.03    283.14 o 
  -2   0   8    17013.13    16592.38    373.23 o 
   0   0   8     3027.34     3092.04    103.17 o 
   2   0   8     2673.84     2652.23    120.37 o 
   4   0   8      618.42      679.26     76.58 o 
   6   0   8     5387.54     5571.39    279.99 o 
   8   0   8     7489.84     7196.07    367.35 o 
 -10   1   8      691.97      817.04    121.95 o 
  -9   1   8     2554.76     2556.94    126.04 o 
  -8   1   8      114.10      130.00     59.26 o 
  -7   1   8    18829.99    18269.81    300.33 o 
  -6   1   8     1251.70     1248.03     80.30 o 
  -5   1   8     5934.76     6180.20    150.27 o 
  -4   1   8     3414.83     3156.84    200.16 o 
  -3   1   8    25859.86    25133.49    358.69 o 
  -2   1   8       17.94       -9.47     37.43 o 
  -1   1   8     1377.52     1399.01     71.71 o 
   0   1   8     6961.01     7017.85    118.04 o 
   1   1   8    15142.62    14935.12    210.79 o 
   2   1   8     1481.41     1562.99     63.41 o 
   3   1   8      143.73      153.92     37.87 o 
   4   1   8      160.64      188.69     42.19 o 
   5   1   8     8915.65     8843.77    240.44 o 
   6   1   8     1599.38     1629.16    118.10 o 
   7   1   8      764.54      696.31    106.48 o 
   8   1   8       30.25       13.54     89.15 o 
   9   1   8    12696.65    13626.28    391.09 o 
 -10   2   8     5259.33     5665.13    174.61 o 
  -9   2   8     5212.35     5166.94    174.15 o 
  -8   2   8     3045.63     2849.87    117.40 o 
  -7   2   8     1926.66     1685.05     92.23 o 
  -6   2   8    13394.71    12587.04    230.26 o 
  -5   2   8      814.25      976.15     93.13 o 
  -4   2   8     7665.09     7661.43    165.42 o 
  -3   2   8     4263.00     4157.56    116.86 o 
  -2   2   8    13557.97    13757.58    230.40 o 
  -1   2   8      820.74      796.47     42.21 o 
   0   2   8     8694.04     8485.58    135.52 o 
   1   2   8     3331.74     3256.07     82.84 o 
   2   2   8     8849.01     8600.62    193.14 o 
   3   2   8       14.06       53.85     34.32 o 
   4   2   8     5834.00     5552.99    124.96 o 
   5   2   8     2222.02     2131.30    122.05 o 
   6   2   8     7402.46     7337.40    232.70 o 
   7   2   8     3895.30     3574.82    181.54 o 
   8   2   8     4959.94     5093.13    227.07 o 
   9   2   8     1254.76     1353.50    193.77 o 
 -10   3   8     2243.86     2241.93    121.84 o 
  -9   3   8     3664.84     3569.94    135.93 o 
  -8   3   8      120.26       -7.75     55.50 o 
  -7   3   8     1377.09     1423.70     88.19 o 
  -6   3   8     1455.93     1615.28     85.74 o 
  -5   3   8     5100.25     4809.47    132.24 o 
  -4   3   8     6313.98     6030.98    144.19 o 
  -3   3   8      861.58      838.59     63.61 o 
  -2   3   8      162.33      183.84     44.82 o 
  -1   3   8    12587.24    12681.79    193.84 o 
   0   3   8     7318.28     6991.94    121.22 o 
   1   3   8    11955.34    11900.12    180.95 o 
   2   3   8     1754.74     1792.65     68.25 o 
   3   3   8    14469.23    14294.62    219.15 o 
   4   3   8     1107.46     1169.44     65.44 o 
   5   3   8     4463.46     3955.04    129.60 o 
   6   3   8     5248.53     4960.84    421.17 o 
   7   3   8     6718.26     7107.75    245.11 o 
   8   3   8       26.02      -44.15     85.92 o 
   9   3   8     1325.16     1144.57    143.10 o 
 -10   4   8      825.56      794.07     93.24 o 
  -9   4   8     1352.37     1438.40     98.72 o 
  -8   4   8     4687.79     4683.40    144.34 o 
  -7   4   8      725.97      718.22     72.48 o 
  -6   4   8       37.19       85.04     51.85 o 
  -5   4   8      173.93      163.11     51.71 o 
  -4   4   8     9325.58     9279.42    184.32 o 
  -3   4   8      202.77      178.22     46.95 o 
  -2   4   8     4333.00     4236.25    115.89 o 
  -1   4   8       25.99       16.29     31.74 o 
   0   4   8    18831.64    18321.12    251.63 o 
   1   4   8     1736.14     1644.51    103.24 o 
   2   4   8    17712.31    17391.03    246.55 o 
   3   4   8        2.81       -2.47     37.47 o 
   4   4   8    22250.50    21853.42    306.36 o 
   5   4   8       83.54       64.97     54.23 o 
   6   4   8     9425.35     9489.67    429.61 o 
   7   4   8      827.69      863.59    116.39 o 
   8   4   8     2527.05     2505.11    168.04 o 
   9   4   8      367.67      487.48    123.45 o 
  -9   5   8     3807.66     3681.27    138.06 o 
  -8   5   8      273.93      246.87     64.60 o 
  -7   5   8      111.19      120.80     57.33 o 
  -6   5   8       16.34      -44.92     47.70 o 
  -5   5   8     6974.37     6597.42    156.39 o 
  -4   5   8        2.53      -30.13     41.89 o 
  -3   5   8       54.23       97.04     43.61 o 
  -2   5   8      507.37      403.48     50.95 o 
  -1   5   8    25056.55    24896.76    346.57 o 
   0   5   8       34.23      112.44     40.68 o 
   1   5   8     3174.29     2944.01     82.64 o 
   2   5   8      782.38      734.63     52.09 o 
   3   5   8    36357.43    35402.97    443.55 o 
   4   5   8      610.40      628.78     84.44 o 
   5   5   8     4591.29     4418.08    121.80 o 
   6   5   8        2.70       25.28     72.11 o 
   7   5   8    13169.28    13193.76    352.47 o 
   8   5   8      274.80      549.18    113.52 o 
   9   5   8      157.18      205.41    111.60 o 
  -9   6   8     2072.33     2013.86    109.62 o 
  -8   6   8     5321.46     5207.33    151.93 o 
  -7   6   8        0.42      -15.19     52.95 o 
  -6   6   8      434.13      377.86     82.19 o 
  -5   6   8       39.04       75.50     55.38 o 
  -4   6   8     7308.85     7509.19    162.48 o 
  -3   6   8     2617.92     2665.24     95.90 o 
  -2   6   8     2401.63     2378.21     88.93 o 
  -1   6   8      876.70      808.33     66.12 o 
   0   6   8    12542.37    11833.79    219.76 o 
   1   6   8     2110.90     2144.17     66.28 o 
   2   6   8     9294.93     9048.64    231.42 o 
   3   6   8        0.71       19.81     29.70 o 
   4   6   8    11662.99    11234.24    236.95 o 
   5   6   8     1051.60     1129.99     83.36 o 
   6   6   8     6742.69     6530.26    179.85 o 
   7   6   8     1129.53     1223.87    127.45 o 
   8   6   8     2279.97     2176.67    164.86 o 
  -9   7   8     4368.53     4197.63    248.92 o 
  -8   7   8       84.26      150.46     67.21 o 
  -7   7   8     4007.57     4169.13    131.60 o 
  -6   7   8      940.55     1056.65     78.35 o 
  -5   7   8     8337.90     7955.69    172.05 o 
  -4   7   8     6730.73     6908.80    154.91 o 
  -3   7   8     6982.15     7107.39    154.65 o 
  -2   7   8       14.27       62.82     42.01 o 
  -1   7   8     8101.72     7894.15    220.00 o 
   0   7   8     6472.57     6370.39    252.14 o 
   1   7   8     4723.68     4742.52     88.73 o 
   2   7   8      565.00      551.50     40.12 o 
   3   7   8     7587.67     7494.49    218.48 o 
   4   7   8     1209.83     1283.42     63.21 o 
   5   7   8     3320.10     3052.96    107.45 o 
   6   7   8     7592.16     7547.09    196.87 o 
   7   7   8     7037.06     6959.07    254.16 o 
   8   7   8        6.09      128.66     99.67 o 
  -8   8   8     5779.42     5802.05    146.70 o 
  -7   8   8      459.55      514.85     64.73 o 
  -6   8   8    11474.05    11757.93    199.44 o 
  -5   8   8     1435.49     1398.39     81.26 o 
  -4   8   8     7459.83     7604.32    163.70 o 
  -3   8   8     2689.01     2664.45     97.33 o 
  -2   8   8     7052.20     7350.20    189.53 o 
  -1   8   8      129.49      106.27     41.53 o 
   0   8   8     3675.60     3632.51     99.83 o 
   1   8   8     3639.44     3399.08     94.50 o 
   2   8   8     1965.86     1947.41     61.83 o 
   3   8   8       14.31       36.94     35.94 o 
   4   8   8     1333.46     1409.55     75.44 o 
   5   8   8      214.95      217.23     55.85 o 
   6   8   8     2442.18     2500.90    194.01 o 
   7   8   8      215.09      303.63    102.36 o 
   8   8   8     4686.53     5253.84    245.41 o 
  -8   9   8       67.30      132.68     67.67 o 
  -7   9   8    12147.63    12421.44    470.31 o 
  -6   9   8      447.04      403.46     82.58 o 
  -5   9   8     6496.44     6922.77    356.17 o 
  -4   9   8     1607.11     1518.57     99.36 o 
  -3   9   8    14114.32    13913.12    253.72 o 
  -2   9   8     1343.71     1396.69    120.12 o 
  -1   9   8     2050.56     1989.15    115.30 o 
   0   9   8      787.61      807.64     69.34 o 
   1   9   8     4862.92     4685.96    167.37 o 
   2   9   8     1050.42     1067.66     64.89 o 
   3   9   8       93.76      132.29     41.14 o 
   4   9   8     1295.49     1236.07     75.04 o 
   5   9   8     3802.70     3943.72    122.30 o 
   6   9   8      524.64      541.16    127.31 o 
   7   9   8      858.49      765.12    126.27 o 
  -7  10   8      126.45      186.18     80.13 o 
  -6  10   8    12111.75    13101.08    287.78 o 
  -5  10   8      238.63      214.81     71.72 o 
  -4  10   8     5401.56     5967.73    204.41 o 
  -3  10   8      579.51      584.42     65.14 o 
  -2  10   8    12058.27    12412.02    383.70 o 
  -1  10   8      641.28      618.04     76.30 o 
   0  10   8     1067.18      760.59     71.06 o 
   1  10   8       60.26       43.65     51.60 o 
   2  10   8     3120.42     3186.82    117.35 o 
   3  10   8       29.89       48.63     48.91 o 
   4  10   8      906.65     1017.80     75.08 o 
   5  10   8      362.28      354.14     63.04 o 
   6  10   8     2369.48     2052.74    124.93 o 
   7  10   8      857.49      771.57    108.60 o 
  -7  11   8     6221.31     5812.80    345.28 o 
  -6  11   8       69.33       22.36    131.51 o 
  -5  11   8     1534.46     1603.36    194.43 o 
  -4  11   8     1070.39     1014.22    120.03 o 
  -3  11   8    10432.30    10242.17    348.43 o 
  -2  11   8      690.84      808.04     79.45 o 
  -1  11   8     1489.15     1467.47     91.67 o 
   0  11   8     3412.73     3355.68    126.23 o 
   1  11   8     9941.09     9959.64    212.90 o 
   2  11   8      154.46      147.40     58.12 o 
   3  11   8      731.75      830.30     83.50 o 
   4  11   8       15.99       55.12     53.29 o 
   5  11   8     6817.22     7242.85    197.66 o 
   6  11   8     2525.68     2501.24    137.18 o 
  -6  12   8     2194.92     2299.95    233.39 o 
  -5  12   8      318.96      335.37    141.41 o 
  -4  12   8      415.90      278.57     89.83 o 
  -3  12   8     1454.69     1887.78    295.56 o 
  -2  12   8     3899.56     3934.71    173.69 o 
  -1  12   8      397.95      417.64    145.52 o 
   0  12   8     5598.11     5758.45    199.25 o 
   1  12   8     1366.39     1443.23    120.04 o 
   2  12   8     6282.54     6291.30    492.35 o 
   3  12   8       39.24      -11.61    123.61 o 
   4  12   8     5105.94     5690.56    257.83 o 
   5  12   8      442.44      516.32     79.25 o 
  -5  13   8     1051.12     1114.62    226.83 o 
  -4  13   8     1837.07     1923.27    227.02 o 
  -3  13   8     2485.43     2748.25    161.94 o 
  -2  13   8      581.59      524.13     97.03 o 
  -1  13   8     5178.36     5173.32    302.97 o 
   0  13   8     1581.48     1696.37    124.61 o 
   1  13   8     6467.48     6432.09    217.03 o 
   2  13   8     1147.74      990.38    103.83 o 
   3  13   8    12158.77    12590.27    362.96 o 
   4  13   8     1386.97     1340.24    132.13 o 
  -3  14   8       94.33      128.18     89.23 o 
  -2  14   8      986.96     1003.70    116.28 o 
  -1  14   8      942.79      908.80    111.01 o 
   0  14   8     5505.19     5687.06    213.35 o 
   1  14   8       37.91       12.68     77.84 o 
   2  14   8     6119.21     6279.64    288.34 o 
   3  14   8        1.47       73.39    120.75 o 
  -9   0   9      339.68      260.14    103.82 o 
  -7   0   9     6287.99     6224.46    236.45 o 
  -5   0   9     7701.83     7882.75    259.03 o 
  -3   0   9    26192.44    27116.13    555.20 o 
  -1   0   9     6825.15     6751.64    218.33 o 
   1   0   9    38004.02    39065.02    833.76 o 
   3   0   9      125.05      197.65     60.13 o 
   5   0   9     7287.12     7135.37    403.76 o 
   7   0   9     2565.40     2471.83    219.05 o 
   9   0   9     5149.17     5663.46    356.41 o 
  -9   1   9     1413.66     1518.90    106.91 o 
  -8   1   9      243.84      281.98     68.88 o 
  -7   1   9      129.20      100.33     59.95 o 
  -6   1   9    10501.31    10818.94    220.55 o 
  -5   1   9     4471.13     4139.80    131.73 o 
  -4   1   9     5336.13     5312.55    144.22 o 
  -3   1   9      425.09      507.69     62.58 o 
  -2   1   9    45626.13    44592.95    578.57 o 
  -1   1   9       86.40       77.23     45.27 o 
   0   1   9     8952.80     8960.39    303.53 o 
   1   1   9     2990.67     3091.76     83.68 o 
   2   1   9    13505.78    13293.56    237.27 o 
   3   1   9      814.99      791.58     56.33 o 
   4   1   9     1609.03     1591.01     74.73 o 
   5   1   9      715.51      692.21    117.24 o 
   6   1   9     1993.41     2000.78    106.94 o 
   7   1   9       19.03       83.85     85.78 o 
   8   1   9     2730.64     2770.89    179.65 o 
   9   1   9      409.97      423.36    123.02 o 
  -9   2   9     3285.81     3007.66    131.56 o 
  -8   2   9      957.40      882.42     85.73 o 
  -7   2   9     5961.67     5852.38    161.62 o 
  -6   2   9     3172.82     3323.07    173.79 o 
  -5   2   9     4004.41     3927.96    143.32 o 
  -4   2   9      299.59      323.37     63.56 o 
  -3   2   9    13218.22    12970.28    286.79 o 
  -2   2   9     2643.36     2753.81    103.73 o 
  -1   2   9     6099.57     6225.58    147.81 o 
   0   2   9     7694.02     7461.53    222.50 o 
   1   2   9    11795.50    11624.41    217.33 o 
   2   2   9      525.59      557.71     47.73 o 
   3   2   9     5081.54     5021.66    119.51 o 
   4   2   9    10405.05    10147.80    229.70 o 
   5   2   9     7643.43     7370.78    194.25 o 
   6   2   9     2371.02     2455.68    180.43 o 
   7   2   9     1861.00     2025.51    147.76 o 
   8   2   9       10.56      -73.98    124.15 o 
   9   2   9     4416.69     4271.62    229.56 o 
  -9   3   9     2543.33     2607.70    125.57 o 
  -8   3   9     7104.31     7172.33    183.58 o 
  -7   3   9        3.96        1.32     56.77 o 
  -6   3   9     3068.96     3081.14    118.77 o 
  -5   3   9     9300.19     9274.47    211.95 o 
  -4   3   9     4006.68     3955.11    124.94 o 
  -3   3   9     2268.48     2215.06     96.22 o 
  -2   3   9     1076.33     1062.73     72.19 o 
  -1   3   9     1166.49     1333.86    114.72 o 
   0   3   9     6111.25     5647.72    374.47 o 
   1   3   9    10405.77    10104.05    199.23 o 
   2   3   9     4021.17     3845.81    101.17 o 
   3   3   9      184.05      211.28     45.26 o 
   4   3   9    10242.47     9936.81    182.91 o 
   5   3   9     1325.38     1364.76     78.35 o 
   6   3   9     8775.51     8591.70    182.12 o 
   7   3   9       10.00      108.16     83.58 o 
   8   3   9     6383.30     6062.21    244.63 o 
  -9   4   9     8644.21     8676.61    212.28 o 
  -8   4   9        9.19       78.25     64.82 o 
  -7   4   9     3786.57     3666.61    132.50 o 
  -6   4   9      569.53      439.45     67.56 o 
  -5   4   9     5942.92     5849.54    154.41 o 
  -4   4   9      113.35       48.35     50.87 o 
  -3   4   9       96.72      113.12     49.19 o 
  -2   4   9     2030.18     2054.93     92.07 o 
  -1   4   9     5507.41     5392.24    135.55 o 
   0   4   9     2550.07     2465.55    161.37 o 
   1   4   9      107.44      182.11     47.90 o 
   2   4   9      129.75      122.82     40.11 o 
   3   4   9    23625.63    23081.34    337.08 o 
   4   4   9     1602.37     1459.58     76.29 o 
   5   4   9     5664.92     5548.82    139.81 o 
   6   4   9     2188.95     2186.96    161.18 o 
   7   4   9    21283.80    21147.14    517.35 o 
   8   4   9      472.57      448.50    115.75 o 
  -9   5   9      158.13      106.02     72.03 o 
  -8   5   9    15926.33    16416.09    306.50 o 
  -7   5   9      292.79      280.93     66.20 o 
  -6   5   9      800.17      727.65     75.87 o 
  -5   5   9     1072.63     1230.50    130.38 o 
  -4   5   9     7243.20     7306.63    169.80 o 
  -3   5   9      522.35      462.27     69.56 o 
  -2   5   9      763.26      751.57     65.44 o 
  -1   5   9       16.14        2.93     48.38 o 
   0   5   9     4790.92     4351.61    185.89 o 
   1   5   9     1076.06     1165.36    115.11 o 
   2   5   9     4469.58     4245.94    122.93 o 
   3   5   9      314.34      332.18     51.37 o 
   4   5   9    16534.28    16561.21    259.40 o 
   5   5   9      169.63      148.79     54.20 o 
   6   5   9     8847.77     8934.01    188.90 o 
   7   5   9       41.49       51.77     68.31 o 
   8   5   9     7280.99     7585.65    281.10 o 
  -9   6   9     3609.51     3573.72    238.04 o 
  -8   6   9      541.19      547.75     79.50 o 
  -7   6   9     3051.95     2886.98    118.93 o 
  -6   6   9     1242.52     1309.98     91.38 o 
  -5   6   9     6854.06     6761.02    184.46 o 
  -4   6   9      829.29      873.03    114.23 o 
  -3   6   9      938.30     1039.90     73.75 o 
  -2   6   9       18.70      -12.06     54.53 o 
  -1   6   9     7200.86     6781.58    263.40 o 
   0   6   9     4310.30     4221.46    131.51 o 
   1   6   9      542.11      532.75     59.58 o 
   2   6   9      900.33      893.84     60.59 o 
   3   6   9    14585.81    14246.56    201.64 o 
   4   6   9     5307.54     5331.31    136.80 o 
   5   6   9     2274.95     2188.00     96.30 o 
   6   6   9       88.93      131.88     58.79 o 
   7   6   9    11021.31    10714.18    253.30 o 
   8   6   9        3.32      -17.75     97.17 o 
  -8   7   9     5155.24     5315.99    160.59 o 
  -7   7   9        0.43      -10.57     58.52 o 
  -6   7   9     2144.62     2211.20    104.59 o 
  -5   7   9     7107.77     6891.28    168.13 o 
  -4   7   9    11280.31    11144.51    214.68 o 
  -3   7   9       75.75      -21.60     47.44 o 
  -2   7   9     5702.89     5529.12    139.21 o 
  -1   7   9      164.65      149.25     66.30 o 
   0   7   9    14243.99    13847.81    467.33 o 
   1   7   9     6024.04     5955.29    150.83 o 
   2   7   9     3875.63     3871.05     86.36 o 
   3   7   9      676.28      666.79     55.31 o 
   4   7   9     6109.62     6038.68    147.93 o 
   5   7   9      666.44      695.08     92.96 o 
   6   7   9     2881.99     3309.11    218.17 o 
   7   7   9       44.06       30.02     76.10 o 
  -8   8   9        2.23       24.48     59.93 o 
  -7   8   9     2945.72     3078.00    111.32 o 
  -6   8   9     1448.98     1404.09     91.52 o 
  -5   8   9     5119.32     5246.63    146.56 o 
  -4   8   9      101.70       81.83     55.09 o 
  -3   8   9    15704.03    16085.14    265.99 o 
  -2   8   9     1642.95     1628.15     83.11 o 
  -1   8   9    11873.96    11947.48    287.06 o 
   0   8   9     5614.96     5451.02    127.80 o 
   1   8   9    10255.53     9962.20    180.25 o 
   2   8   9       99.33      134.80     47.57 o 
   3   8   9     2126.52     2338.55     91.26 o 
   4   8   9     5581.58     5518.03    155.32 o 
   5   8   9     1750.38     1896.86    114.65 o 
   6   8   9     1041.62     1197.91    105.48 o 
   7   8   9      583.05      629.95     96.63 o 
  -7   9   9     1016.98     1170.46    109.30 o 
  -6   9   9     8023.55     8569.10    232.59 o 
  -5   9   9      571.33      615.08     90.06 o 
  -4   9   9     4452.64     4779.09    166.34 o 
  -3   9   9      946.48     1060.08     90.99 o 
  -2   9   9    20349.84    20418.82    441.90 o 
  -1   9   9      693.30      732.92     74.82 o 
   0   9   9     6614.26     6898.05    237.21 o 
   1   9   9       12.18       49.95     45.39 o 
   2   9   9     8502.40     8380.44    167.73 o 
   3   9   9      446.37      351.48     59.03 o 
   4   9   9      359.73      379.17     95.20 o 
   5   9   9      114.50      110.92     73.92 o 
   6   9   9      801.59      951.93    128.16 o 
  -7  10   9     3749.40     4211.08    213.11 o 
  -6  10   9     1295.69     1237.20    124.71 o 
  -5  10   9     3273.91     3502.30    151.52 o 
  -4  10   9      602.98      773.27     94.36 o 
  -3  10   9    12630.93    13457.92    308.43 o 
  -2  10   9        0.81      -47.79     63.50 o 
  -1  10   9     4965.88     5264.10    158.07 o 
   0  10   9      119.82      137.58     76.63 o 
   1  10   9    16408.67    16128.56    294.40 o 
   2  10   9     1801.60     1948.04     88.27 o 
   3  10   9      385.44      404.35     70.71 o 
   4  10   9       12.71       77.77     56.77 o 
   5  10   9     6061.34     6096.82    257.52 o 
   6  10   9       71.62       67.61     81.48 o 
  -6  11   9     6770.60     7491.44    396.03 o 
  -5  11   9     1460.22     1854.20    148.85 o 
  -4  11   9      841.50      972.47     99.35 o 
  -3  11   9       49.53       46.74     67.81 o 
  -2  11   9     7819.00     7930.59    251.39 o 
  -1  11   9       12.26       60.25     61.48 o 
   0  11   9     1489.90     1446.63     95.73 o 
   1  11   9     1585.37     1543.97    112.10 o 
   2  11   9     5854.68     6005.37    147.74 o 
   3  11   9     1065.17     1156.02     94.89 o 
   4  11   9     1973.05     2055.22    134.48 o 
   5  11   9      761.62      901.51    105.82 o 
  -5  12   9     1215.28     1233.46    189.90 o 
  -4  12   9       31.97       37.74    125.37 o 
  -3  12   9     1274.22     1252.01    257.21 o 
  -2  12   9     1357.24     1482.44    128.71 o 
  -1  12   9      720.27      695.12    106.08 o 
   0  12   9     2379.97     2440.62    142.38 o 
   1  12   9     4828.36     4666.65    182.71 o 
   2  12   9       18.19       60.45     56.41 o 
   3  12   9     1994.38     2134.30    118.91 o 
   4  12   9     1882.40     2079.33    216.50 o 
  -3  13   9      870.31      965.31    118.93 o 
  -2  13   9      845.85      906.66    116.57 o 
  -1  13   9      772.15      774.87    110.58 o 
   0  13   9      823.37      823.31    110.22 o 
   1  13   9      610.93      874.91    105.46 o 
   2  13   9     2526.23     2199.01    200.94 o 
   3  13   9      171.64      137.66     95.94 o 
  -8   0  10      218.55       33.76     97.18 o 
  -6   0  10     6301.06     6278.93    401.22 o 
  -4   0  10       76.25       67.56     81.34 o 
  -2   0  10    13540.42    14052.76    361.75 o 
   0   0  10     7704.69     7189.00    327.54 o 
   2   0  10    29155.99    28644.38    801.11 o 
   4   0  10     4092.07     4228.38    169.38 o 
   6   0  10     5140.08     5161.89    203.65 o 
   8   0  10      106.69      242.45    142.17 o 
  -9   1  10     1306.83     1363.53    107.17 o 
  -8   1  10      166.20       18.58     66.98 o 
  -7   1  10     1231.23     1360.30     96.91 o 
  -6   1  10      332.07      303.28     71.20 o 
  -5   1  10      913.97      954.24     83.67 o 
  -4   1  10      848.25      926.04    139.41 o 
  -3   1  10    13753.53    13073.54    245.69 o 
  -2   1  10     2729.20     2437.94    173.05 o 
  -1   1  10    12238.67    12123.15    228.13 o 
   0   1  10       85.07      -11.97     66.89 o 
   1   1  10    25296.99    25834.90    521.35 o 
   2   1  10      160.54      196.84     79.56 o 
   3   1  10     3707.51     3648.30    106.05 o 
   4   1  10     1204.86     1290.86     75.25 o 
   5   1  10    14280.32    13841.85    238.87 o 
   6   1  10       13.66        9.32     54.34 o 
   7   1  10     1430.07     1458.54     95.45 o 
   8   1  10     1130.98     1236.06    138.17 o 
  -9   2  10      317.59      348.99    104.77 o 
  -8   2  10     1173.07     1104.41     97.78 o 
  -7   2  10     1805.46     1850.68    106.38 o 
  -6   2  10     6474.62     6692.85    197.62 o 
  -5   2  10     6263.01     6158.12    167.35 o 
  -4   2  10     3199.53     3178.17    195.04 o 
  -3   2  10       83.40       79.04     54.41 o 
  -2   2  10     6618.18     6956.44    174.85 o 
  -1   2  10     4804.41     4577.26    133.25 o 
   0   2  10     5598.32     5485.44    328.48 o 
   1   2  10     1812.46     1626.04    180.23 o 
   2   2  10    11067.04    11358.33    299.69 o 
   3   2  10      135.36      107.63     44.91 o 
   4   2  10     4628.74     4505.69    124.75 o 
   5   2  10     5582.69     5339.33    140.97 o 
   6   2  10     5772.05     5954.26    155.78 o 
   7   2  10       30.11      -17.60     58.90 o 
   8   2  10     1840.78     1749.45    152.93 o 
  -9   3  10     4641.52     4735.21    166.98 o 
  -8   3  10      340.32      424.09     80.63 o 
  -7   3  10     5864.59     6175.64    230.61 o 
  -6   3  10      702.92      702.85     95.89 o 
  -5   3  10    11184.51    10760.10    224.93 o 
  -4   3  10      653.49      641.47     74.69 o 
  -3   3  10     4768.13     4664.83    140.02 o 
  -2   3  10     5567.71     5793.67    152.95 o 
  -1   3  10     4091.60     4023.90    143.77 o 
   0   3  10      203.18      247.75     74.94 o 
   1   3  10     1497.95     1584.88    120.00 o 
   2   3  10      956.17     1017.31     75.38 o 
   3   3  10     5811.39     5696.50    157.80 o 
   4   3  10     5141.21     4963.88    131.28 o 
   5   3  10     3458.43     3065.93    139.79 o 
   6   3  10       28.70       18.56     56.88 o 
   7   3  10     7004.06     7129.43    179.23 o 
   8   3  10     2693.26     2425.13    201.10 o 
  -8   4  10    13294.56    13343.98    269.27 o 
  -7   4  10      637.12      813.60     86.46 o 
  -6   4  10     5326.60     5420.12    160.10 o 
  -5   4  10     2759.95     2664.49    118.46 o 
  -4   4  10    11863.65    11612.84    231.17 o 
  -3   4  10      189.66      187.78     58.33 o 
  -2   4  10     1213.56     1164.69     85.99 o 
  -1   4  10     1181.83     1173.61     90.09 o 
   0   4  10     4732.49     4575.38    289.19 o 
   1   4  10      440.03      412.65     83.98 o 
   2   4  10       88.61      103.04    108.03 o 
   3   4  10      409.10      463.51     66.91 o 
   4   4  10     4420.42     4426.15    177.74 o 
   5   4  10      496.45      537.45     80.56 o 
   6   4  10     3319.41     3110.00    119.46 o 
   7   4  10       50.52       15.36     61.88 o 
  -8   5  10       11.64        0.89     70.90 o 
  -7   5  10     9234.48     9697.91    219.44 o 
  -6   5  10      342.18      236.36     69.09 o 
  -5   5  10    15260.61    15393.90    278.21 o 
  -4   5  10      385.55      471.66     70.84 o 
  -3   5  10     1948.70     2041.95     98.42 o 
  -2   5  10      282.93      377.61     61.63 o 
  -1   5  10     4249.89     4073.48    330.09 o 
   0   5  10        5.75      -19.01     63.03 o 
   1   5  10      250.59      238.20     77.09 o 
   2   5  10      417.98      330.21     61.95 o 
   3   5  10     6152.68     6367.30    171.93 o 
   4   5  10       65.13      104.68     53.11 o 
   5   5  10      633.41      791.16     97.00 o 
   6   5  10      265.72      292.57     67.11 o 
   7   5  10    11617.05    11488.80    233.33 o 
  -8   6  10    10004.87    10155.55    311.93 o 
  -7   6  10      152.48      137.30     69.55 o 
  -6   6  10     1564.90     1607.69    101.73 o 
  -5   6  10     2898.19     2737.30    117.53 o 
  -4   6  10    14151.49    14352.57    261.33 o 
  -3   6  10       28.24       74.31     54.80 o 
  -2   6  10      765.89      784.69     70.97 o 
  -1   6  10     3528.02     3593.24    161.76 o 
   0   6  10     8435.02     8569.24    246.78 o 
   1   6  10      406.74      422.00     81.20 o 
   2   6  10      240.13      389.31     63.98 o 
   3   6  10       74.89      109.59     59.44 o 
   4   6  10     4977.46     4919.87    137.61 o 
   5   6  10     2458.96     2487.82    147.36 o 
   6   6  10     1518.80     1602.99     98.45 o 
   7   6  10      360.47      314.48     75.03 o 
  -7   7  10     3188.52     3501.09    142.07 o 
  -6   7  10      634.50      618.93     80.61 o 
  -5   7  10     4598.71     4759.49    149.07 o 
  -4   7  10      734.98      905.70     80.80 o 
  -3   7  10     4486.43     4769.78    159.07 o 
  -2   7  10     3249.63     3353.77    117.83 o 
  -1   7  10     9118.05     9181.64    256.27 o 
   0   7  10      112.43      165.75     74.36 o 
   1   7  10     4677.84     4131.48    401.64 o 
   2   7  10      120.67       73.05     47.22 o 
   3   7  10    10012.79     9944.28    223.24 o 
   4   7  10     3372.67     3410.34    137.62 o 
   5   7  10     2841.57     2836.34    132.32 o 
   6   7  10      189.79      294.67     94.49 o 
  -7   8  10      905.24      917.91     90.18 o 
  -6   8  10     1289.67     1302.74    103.73 o 
  -5   8  10     2671.83     2961.57    189.84 o 
  -4   8  10     3191.08     3226.35    123.74 o 
  -3   8  10        8.96       55.67     55.88 o 
  -2   8  10     7801.00     8037.52    240.37 o 
  -1   8  10     4004.61     3771.90    255.09 o 
   0   8  10     8886.83     8377.84    356.88 o 
   1   8  10      849.20     1022.84     81.19 o 
   2   8  10    10510.09    10979.29    337.36 o 
   3   8  10      101.14       81.26     77.86 o 
   4   8  10     5880.57     6068.28    225.10 o 
   5   8  10     1160.28     1247.36    125.93 o 
   6   8  10     3195.38     2937.53    145.70 o 
  -6   9  10       26.98       38.82     81.13 o 
  -5   9  10      334.91      256.89    103.42 o 
  -4   9  10      513.16      515.53     90.56 o 
  -3   9  10     6216.86     6742.11    201.47 o 
  -2   9  10      375.75      348.77     91.84 o 
  -1   9  10     4956.98     5335.25    418.62 o 
   0   9  10      488.76      616.02    166.03 o 
   1   9  10    17018.55    17449.54    315.94 o 
   2   9  10      286.43      273.98     57.75 o 
   3   9  10     3732.58     4015.78    244.06 o 
   4   9  10      397.16      378.20     78.46 o 
   5   9  10     7755.56     8438.25    225.50 o 
  -5  10  10      413.59      423.94     89.85 o 
  -4  10  10       50.96       48.22     90.90 o 
  -3  10  10     1096.86     1240.65    129.78 o 
  -2  10  10    13418.63    13657.98    351.01 o 
  -1  10  10      151.42      127.23     82.17 o 
   0  10  10     3793.93     3722.92    139.86 o 
   1  10  10        5.58      -17.37     51.29 o 
   2  10  10    14178.05    14342.66    285.78 o 
   3  10  10      260.53      229.72     74.16 o 
   4  10  10     3650.58     3695.62    149.16 o 
   5  10  10      407.39      670.21    123.70 o 
  -5  11  10     1171.88     1352.29    154.57 o 
  -4  11  10      486.27      459.98     91.67 o 
  -3  11  10     3999.39     4373.11    208.69 o 
  -2  11  10     2258.58     2276.66    294.05 o 
  -1  11  10     2362.09     2423.11    124.77 o 
   0  11  10       73.38       80.91     66.76 o 
   1  11  10     5026.16     5107.52    142.87 o 
   2  11  10       69.56       79.36     70.33 o 
   3  11  10     1535.56     1525.54    108.77 o 
   4  11  10     1535.26     1545.07    113.40 o 
  -3  12  10      262.09      170.94    147.73 o 
  -2  12  10     3195.21     3768.52    187.41 o 
  -1  12  10     2205.18     2430.90    155.79 o 
   0  12  10      423.38      366.43     95.06 o 
   1  12  10      384.25      532.21     71.79 o 
   2  12  10     2818.14     3049.92    142.63 o 
  -7   0  11     1180.37     1159.87    141.43 o 
  -5   0  11      810.88      995.34    233.77 o 
  -3   0  11     2410.67     2375.34    160.85 o 
  -1   0  11      210.69      179.62    118.58 o 
   1   0  11     9797.18     9283.95    392.63 o 
   3   0  11     4957.28     4713.48    281.50 o 
   5   0  11    21810.62    21984.71    473.98 o 
   7   0  11     3400.41     3355.82    186.96 o 
  -8   1  11     1007.42      995.77    100.55 o 
  -7   1  11     3228.33     3215.08    138.65 o 
  -6   1  11     5768.64     6121.18    276.47 o 
  -5   1  11      428.05      471.91     78.13 o 
  -4   1  11       88.03       -6.02     59.68 o 
  -3   1  11      704.38      707.97     79.98 o 
  -2   1  11     9326.26     9369.47    208.48 o 
  -1   1  11     5377.05     5514.89    214.24 o 
   0   1  11      397.65      367.16     89.82 o 
   1   1  11       45.06       46.58     75.69 o 
   2   1  11    12127.28    11997.46    446.59 o 
   3   1  11     3390.04     3083.73    170.76 o 
   4   1  11     6607.84     6458.94    236.17 o 
   5   1  11      241.17      230.40     61.56 o 
   6   1  11    12293.06    11752.53    230.01 o 
   7   1  11       18.88      -20.03     69.83 o 
  -8   2  11     1017.07     1092.86    108.43 o 
  -7   2  11     3704.40     4083.18    154.78 o 
  -6   2  11      874.82      955.07    117.44 o 
  -5   2  11     3574.68     3508.93    163.68 o 
  -4   2  11      158.04      180.78     66.35 o 
  -3   2  11     3866.81     4025.81    139.60 o 
  -2   2  11      314.75      365.06     67.11 o 
  -1   2  11     5456.25     5143.89    208.55 o 
   0   2  11       32.48      -74.09     71.10 o 
   1   2  11     7527.46     7697.88    249.68 o 
   2   2  11     6697.25     7027.06    243.16 o 
   3   2  11     5362.40     5325.52    211.46 o 
   4   2  11       11.55       -8.76     81.28 o 
   5   2  11     7297.78     7339.18    202.48 o 
   6   2  11      264.76      275.64     68.36 o 
   7   2  11     2434.85     2680.75    189.39 o 
  -8   3  11     3741.02     4018.25    155.70 o 
  -7   3  11     5496.38     5702.90    231.77 o 
  -6   3  11     4193.09     4274.49    152.38 o 
  -5   3  11      489.21      573.37     81.38 o 
  -4   3  11    12235.20    12173.18    248.63 o 
  -3   3  11     1769.36     1731.33    102.32 o 
  -2   3  11     6690.15     6549.02    171.98 o 
  -1   3  11    10343.78     9997.59    290.72 o 
   0   3  11     6086.19     5626.16    214.66 o 
   1   3  11       13.55       70.01     74.47 o 
   2   3  11     4159.47     4379.97    545.04 o 
   3   3  11     2948.19     2655.71    166.69 o 
   4   3  11     2466.70     2369.49    153.25 o 
   5   3  11      247.28      314.30     77.86 o 
   6   3  11     1126.87     1080.82     87.15 o 
   7   3  11       24.94       11.35     64.21 o 
  -7   4  11     6096.45     6242.65    182.93 o 
  -6   4  11       33.35       47.64     71.66 o 
  -5   4  11     8090.66     8125.05    202.33 o 
  -4   4  11       48.49      166.95     66.87 o 
  -3   4  11    11440.85    11066.77    231.93 o 
  -2   4  11      133.39      126.50     61.90 o 
  -1   4  11    16985.24    16509.10    393.81 o 
   0   4  11       26.60       83.10     86.55 o 
   1   4  11     3614.44     3430.47    169.64 o 
   2   4  11     1087.24     1194.38    193.11 o 
   3   4  11     4796.62     5061.46    208.15 o 
   4   4  11       58.39       51.13     64.10 o 
   5   4  11       61.67      -28.73     66.96 o 
   6   4  11      275.97      279.15     88.36 o 
  -7   5  11      264.29      254.78     79.43 o 
  -6   5  11     1883.74     1805.44    110.90 o 
  -5   5  11       39.17        8.80     64.92 o 
  -4   5  11    23264.87    24336.06    486.24 o 
  -3   5  11       11.21      -72.64     57.42 o 
  -2   5  11     3406.80     3560.76    129.03 o 
  -1   5  11        2.58        7.61     75.01 o 
   0   5  11    17243.24    16540.80    509.09 o 
   1   5  11      545.27      566.98     98.39 o 
   2   5  11      130.62      269.05     89.78 o 
   3   5  11       91.97      133.83    120.19 o 
   4   5  11     5382.62     5293.86    170.56 o 
   5   5  11        4.65      -50.20     66.12 o 
   6   5  11       36.42       54.98     75.92 o 
  -7   6  11     4302.80     4192.76    154.72 o 
  -6   6  11      959.44      884.46     91.06 o 
  -5   6  11     5203.35     5532.82    174.76 o 
  -4   6  11       92.02       52.91     63.33 o 
  -3   6  11     6788.88     6955.02    177.18 o 
  -2   6  11      969.87     1071.06    115.46 o 
  -1   6  11     8670.07     8467.99    258.44 o 
   0   6  11      486.37      552.98    122.36 o 
   1   6  11     2142.10     1987.61    199.62 o 
   2   6  11     2978.89     2758.06    158.85 o 
   3   6  11     5830.01     5912.70    221.82 o 
   4   6  11       12.58      -56.08     65.80 o 
   5   6  11      194.76      182.43    124.19 o 
   6   6  11        3.54       53.32     80.29 o 
  -6   7  11     1413.64     1542.46    107.29 o 
  -5   7  11      237.12      248.88     73.98 o 
  -4   7  11     4972.92     5388.47    162.83 o 
  -3   7  11     2160.21     2139.27    135.78 o 
  -2   7  11      956.58     1015.59    155.26 o 
  -1   7  11     4781.73     4884.38    371.36 o 
   0   7  11     7765.21     7584.90    239.90 o 
   1   7  11        1.33       -6.47     74.68 o 
   2   7  11     3746.08     3407.77    169.22 o 
   3   7  11     3512.08     3749.16    268.11 o 
   4   7  11     6854.08     6778.70    242.43 o 
   5   7  11     1258.86     1331.10    136.68 o 
  -6   8  11      168.39      186.45     86.37 o 
  -5   8  11     1020.40      973.15    138.35 o 
  -4   8  11      241.99      201.99    107.52 o 
  -3   8  11      856.56      896.52    123.00 o 
  -2   8  11      402.86      419.52    145.94 o 
  -1   8  11     1455.09     1428.55    185.18 o 
   0   8  11        0.44        1.42    113.77 o 
   1   8  11     4542.29     4896.52    198.82 o 
   2   8  11     2340.01     2299.29    218.30 o 
   3   8  11     6267.57     6687.69    349.52 o 
   4   8  11      156.97      142.83     94.62 o 
   5   8  11     8223.90     8737.39    290.42 o 
  -5   9  11      325.96      431.38     95.52 o 
  -4   9  11       20.84      -20.84     75.21 o 
  -3   9  11      661.31      814.96    118.71 o 
  -2   9  11     3135.42     3322.11    284.57 o 
  -1   9  11       61.17       14.53     84.20 o 
   0   9  11      632.43      451.88    257.54 o 
   1   9  11      991.94     1009.89    119.43 o 
   2   9  11     7956.88     8090.30    375.84 o 
   3   9  11      240.54      408.86    152.83 o 
   4   9  11     4584.42     5060.78    250.32 o 
  -4  10  11      121.32      124.03     85.24 o 
  -3  10  11     1755.43     1776.34    153.16 o 
  -2  10  11      115.46       36.78    176.18 o 
  -1  10  11     1045.88     1259.37    130.28 o 
   0  10  11     1120.76     1235.88    122.88 o 
   1  10  11     5961.26     6352.17    232.29 o 
   2  10  11      255.42      294.90    138.30 o 
   3  10  11     2635.61     2878.62    256.69 o 
  -2  11  11     9747.64    10830.85    323.74 o 
  -1  11  11     1482.99     1674.87    144.68 o 
   0  11  11      359.42      275.89     98.74 o 
   1  11  11      331.13      432.46    131.13 o 
  -6   0  12    12339.52    12830.78    929.51 o 
  -4   0  12     1036.31     1108.84    143.11 o 
  -2   0  12     5883.96     5486.48    235.31 o 
   0   0  12      189.40      238.77    131.03 o 
   2   0  12     5710.31     6133.55    339.05 o 
   4   0  12      641.58      786.87    170.47 o 
   6   0  12    14560.24    13503.01    542.91 o 
  -7   1  12     4308.67     4936.45    201.63 o 
  -6   1  12      554.24      602.03    114.04 o 
  -5   1  12     7648.81     8068.10    318.61 o 
  -4   1  12      728.42      882.50     93.31 o 
  -3   1  12     1506.99     1600.79    106.42 o 
  -2   1  12      337.14      561.54     79.57 o 
  -1   1  12      578.49      692.96    118.96 o 
   0   1  12       53.15       37.85    107.17 o 
   1   1  12     1405.46     1314.45    130.65 o 
   2   1  12     1955.97     1910.50    148.92 o 
   3   1  12     2259.35     1926.25    150.88 o 
   4   1  12       19.51      -81.14     85.21 o 
   5   1  12     8019.84     8364.00    622.44 o 
   6   1  12     1240.81     1345.81    253.63 o 
  -7   2  12     2351.59     2478.27    133.94 o 
  -6   2  12     5332.81     5763.29    185.41 o 
  -5   2  12       13.80       68.99     74.61 o 
  -4   2  12     2549.34     2809.97    131.80 o 
  -3   2  12     7492.58     7296.41    194.80 o 
  -2   2  12     7613.35     7127.42    216.25 o 
  -1   2  12      326.52      327.88    100.01 o 
   0   2  12     3583.82     3873.65    192.71 o 
   1   2  12     1005.08      901.72    143.91 o 
   2   2  12     6415.54     6767.93    245.41 o 
   3   2  12     9828.96     9634.31    429.24 o 
   4   2  12     1973.19     1989.20    183.68 o 
   5   2  12        0.44       20.96    181.84 o 
  -6   3  12     1587.64     1627.06    116.96 o 
  -5   3  12     2856.98     2779.48    134.19 o 
  -4   3  12      899.70     1035.31     97.76 o 
  -3   3  12     6363.76     6429.84    181.73 o 
  -2   3  12      598.34      649.08     81.28 o 
  -1   3  12     7417.14     7026.09    254.19 o 
   0   3  12       18.00        8.26     98.39 o 
   1   3  12     8136.12     8236.15    270.95 o 
   2   3  12     1086.36     1161.99    150.09 o 
   3   3  12     4115.65     4501.84    204.62 o 
   4   3  12      497.96      558.39    113.10 o 
   5   3  12     2128.95     1845.52    156.99 o 
  -6   4  12      554.20      501.77     90.70 o 
  -5   4  12      402.21      511.36     87.13 o 
  -4   4  12     9348.57     9618.66    227.10 o 
  -3   4  12      779.82      904.57    104.17 o 
  -2   4  12     4786.57     5043.62    207.14 o 
  -1   4  12      131.53      187.71     92.84 o 
   0   4  12    23067.91    22644.58   1058.14 o 
   1   4  12      244.31      193.84     93.24 o 
   2   4  12     4936.95     4301.80    198.84 o 
   3   4  12     1704.89     1513.57    141.80 o 
   4   4  12     7773.44     8103.50    280.28 o 
   5   4  12       17.93       27.00     97.72 o 
  -6   5  12       75.16      196.00     79.50 o 
  -5   5  12     1642.91     1568.79    134.88 o 
  -4   5  12      253.38      215.33     73.81 o 
  -3   5  12     6157.50     6349.63    180.21 o 
  -2   5  12       53.56      182.71     78.65 o 
  -1   5  12    10355.20    10519.93    338.29 o 
   0   5  12      302.25      232.75    111.98 o 
   1   5  12     9965.62     9274.76    287.78 o 
   2   5  12      187.52      327.64    101.25 o 
   3   5  12     9324.34     9776.12    504.05 o 
   4   5  12      343.45      260.45    103.92 o 
   5   5  12      540.71      670.16    121.80 o 
  -5   6  12       86.14       58.77     74.70 o 
  -4   6  12     9068.31     9340.77    221.15 o 
  -3   6  12     2719.35     2753.68    126.15 o 
  -2   6  12     1702.85     1936.67    150.84 o 
  -1   6  12       23.38      -58.14     82.91 o 
   0   6  12    12760.94    12813.35    369.05 o 
   1   6  12      398.11      277.00     96.03 o 
   2   6  12     1936.63     1750.48    143.24 o 
   3   6  12     2908.77     3009.32    177.63 o 
   4   6  12     8964.90     8719.36    292.58 o 
  -5   7  12     2355.04     2265.03    158.16 o 
  -4   7  12     2185.15     2309.35    122.79 o 
  -3   7  12     1852.62     1778.43    108.57 o 
  -2   7  12      468.11      539.03    170.56 o 
  -1   7  12     3418.28     3038.00    170.83 o 
   0   7  12        7.86      -25.77     81.33 o 
   1   7  12     3920.00     3820.11    273.48 o 
   2   7  12     1279.89     1270.63    190.18 o 
   3   7  12     3090.84     3312.10    276.13 o 
   4   7  12      358.14      429.61    169.43 o 
  -4   8  12     2047.05     2078.92    177.98 o 
  -3   8  12     2732.79     2433.06    246.41 o 
  -2   8  12     1703.01     1831.09    223.58 o 
  -1   8  12      307.22      333.48    150.75 o 
   0   8  12      395.67      617.06    158.77 o 
   1   8  12     1091.73     1253.23    128.60 o 
   2   8  12     1608.69     1741.28    217.83 o 
   3   8  12     2210.35     2458.72    244.33 o 
  -3   9  12     2111.60     2478.15    256.60 o 
  -2   9  12      187.49      224.89    105.43 o 
  -1   9  12      505.79      449.74    111.13 o 
   0   9  12        9.38       47.36     87.18 o 
   1   9  12      374.83      545.56    109.68 o 
   2   9  12        9.27       14.53    131.98 o 
  -5   0  13    10241.12    10833.03    366.66 o 
  -3   0  13     6199.30     6460.68    271.84 o 
  -1   0  13     7531.80     7455.88    399.90 o 
   1   0  13     1594.26     1712.60    213.96 o 
   3   0  13      630.76      332.35    153.49 o 
  -5   1  13      448.75      576.06     97.52 o 
  -4   1  13     3781.10     3696.66    157.58 o 
  -3   1  13     1604.90     1720.69    116.78 o 
  -2   1  13    12204.46    13154.31    380.99 o 
  -1   1  13       49.26       73.98     99.42 o 
   0   1  13      375.91      683.40    205.23 o 
   1   1  13     1306.71     1431.83    169.10 o 
   2   1  13     5975.07     6174.11    250.88 o 
   3   1  13       75.36       26.72     98.22 o 
   4   1  13      358.54      547.44    204.90 o 
  -5   2  13     4621.56     5136.77    247.63 o 
  -4   2  13       16.43       53.17     75.27 o 
  -3   2  13     4249.99     4254.31    161.34 o 
  -2   2  13     1270.46     1488.15    155.38 o 
  -1   2  13     4233.36     4289.96    216.96 o 
   0   2  13     1677.90     1882.32    156.52 o 
   1   2  13     3285.82     3055.98    221.65 o 
   2   2  13      240.87      343.49    110.35 o 
   3   2  13     2564.28     2474.95    174.88 o 
   4   2  13       73.84       44.80    104.56 o 
  -5   3  13     1716.18     1984.89    127.83 o 
  -4   3  13     2297.75     2194.93    129.89 o 
  -3   3  13     4567.12     4818.05    172.24 o 
  -2   3  13     2956.13     2856.82    184.75 o 
  -1   3  13       90.41      -89.78     88.80 o 
   0   3  13     5357.95     5299.11    317.02 o 
   1   3  13     4793.44     4639.42    219.80 o 
   2   3  13     4436.29     4289.83    214.64 o 
   3   3  13     1363.98     1230.44    139.82 o 
   4   3  13     7575.33     7600.85    284.64 o 
  -4   4  13       56.31      104.08     77.39 o 
  -3   4  13     2177.96     2331.39    128.86 o 
  -2   4  13      257.37      348.09    109.72 o 
  -1   4  13     2259.67     2043.54    224.71 o 
   0   4  13        3.31      -18.33     93.27 o 
   1   4  13     5717.80     5480.81    278.77 o 
   2   4  13       11.91       95.27     94.67 o 
   3   4  13     8334.76     8555.63    331.45 o 
  -4   5  13     2427.58     2484.78    165.55 o 
  -3   5  13        2.71       71.76     73.27 o 
  -2   5  13       40.18       -3.09     99.95 o 
  -1   5  13       57.81      117.44     99.19 o 
   0   5  13    14881.45    15219.49    434.99 o 
   1   5  13        2.43       57.34    152.73 o 
   2   5  13     3389.57     3125.71    184.95 o 
   3   5  13        2.80       19.88     94.41 o 
  -3   6  13     3852.75     3894.04    174.53 o 
  -2   6  13     1621.37     1839.28    158.13 o 
  -1   6  13     3081.35     3112.13    183.77 o 
   0   6  13     2052.40     1942.73    157.74 o 
   1   6  13     2982.65     3011.74    183.85 o 
   2   6  13      198.68       49.14    119.24 o 
  -2   7  13     1509.76     1431.76    213.49 o 
  -1   7  13        4.88       94.53    145.47 o 
   0   7  13     6410.10     6483.63    362.54 o 
   1   7  13     2858.66     3091.44    268.11 o 
  -2   0  14    14844.48    16012.11    630.84 o 
   0   0  14     3641.52     3786.52    311.31 o 
  -2   1  14        2.34       45.95    110.14 o 
  -1   1  14    11148.40    12385.82    381.01 o 
   0   1  14       78.28      164.15    113.11 o 
   1   1  14     4774.71     4723.17    409.00 o 
  -2   2  14     3659.97     3874.60    277.02 o 
  -1   2  14      488.06      503.15    128.97 o 
   0   2  14     2398.11     2355.22    181.92 o 
   1   2  14     3960.65     3780.07    354.76 o 
  -1   3  14     1378.06     1568.02    245.09 o 
   0   3  14        5.01       21.22    109.57 o 
                                                 
